# Supplementary material for: Factors Associated With Telemedicine Use Among German General Practitioners and Rheumatologists: Secondary Analysis of Data From a Nationwide Survey
Source: J Med Internet Res. 2022 Nov 30;24(11):e40304. doi: 10.2196/40304 (PMC9752470; doi:10.2196/40304)
Supplement: Multimedia Appendix 3 [file jmir_v24i11e40304_app3.xlsx]

## Sheet: Table S1
Dependent variable	Sex	Factor	OR (95% CI 95% CI)	pd	ROPE_Percentage	ROPE 95%CI	log BF	ESS	Rhat
TM-use	Total	Knowledge of TM (Q1): very poor	0.25 (95% CI 0.10-0.55)	1	0	(95% CI 0.83-1.2)	3.49	1840	1		Information about reported indicators/estimates and how to interpret/read them
TM-use	Total	Knowledge of TM (Q1): poor	0.52 (95% CI 0.32-0.83)	99.6%	0	(95% CI 0.83-1.2)	0.59	2682	1		OR (95% CI)	Odds ratio (95% credible interval). represents the odds that an outcome will occur given a particular exposure (to one or several factors), compared to the odds of the outcome occurring in the absence of that exposure. For instance, if an OR=1.2 for a given factor, it means that this factor increases from 20% the probability of occurrence of the outcome of interest. By contrast, if an OR=0.8 for …
TM-use	Total	Knowledge of TM (Q1): unsatisfactory	1.19 (95% CI 0.71-1.86)	75.7%	44.5%	(95% CI 0.83-1.2)	-2.88	2898	1		pd	Probability of direction = Index of effect existence, ranging from 50% to 100%, representing the certainty with which an effect goes in a particular direction (positive or negative).
TM-use	Total	Knowledge of TM (Q1): satisfactory	1.54 (95% CI 0.9-2.72)	0.93	17.1%	(95% CI 0.83-1.2)	-2.1	2540	1		ROPE	Region of Practical Equivalence = Probability that the considered credible factor values are not negligible.
TM-use	Total	Knowledge of TM (Q1): good	3.79 (95% CI 2.01-7.77)	1	0	(95% CI 0.83-1.2)	3.44	2535	1		ROPE_Percentage	Proportion of the odds ratio 95% CI inside the 95% CI of the ROPE.
TM-use	Total	Knowledge of TM (Q1): very good	2.83 (95% CI 1.08-7.33)	98.5%	1.37%	(95% CI 0.83-1.2)	-0.88	2948	1		ESS	Effective sample size. An ESS ≥ 400 is considered good. The higher the ESS the better.
TM-use	Total	Knowledge of TM (Q1): not answered	1.4 (95% CI 0.22-8.28)	63.4%	14.8%	(95% CI 0.83-1.2)	-3.11	2337	1		Rhat	Potential scale reduction factor on rank normalized split chains. A Rhat ≤ 1.01 is considered good.
TM-use	Total	Knowledge of TM concept (Q2): no	0.6 (95% CI 0.25-1.42)	88.6%	17.9%	(95% CI 0.83-1.2)	-2.38	2573	1		BF	Bayes factor = degree by which the probability mass has shifted away from or toward the null value after observing the data.
TM-use	Total	Knowledge of TM concept (Q2): yes	1.64 (95% CI 0.83-3.64)	0.91	18.9%	(95% CI 0.83-1.2)	-2.28	2737	1
TM-use	Total	Knowledge of TM concept (Q2): not answered	0.67 (95% CI 0.11-3.32)	69.1%	15.9%	(95% CI 0.83-1.2)	-2.98	2137	1
TM-use	Total	Willingness to use TM (Q4A): no	0.14 (95% CI 0.07-0.25)	1	0	(95% CI 0.83-1.2)	12.6	1742	1
TM-use	Total	Willingness to use TM (Q4A): yes	4.4 (95% CI 2.66-7.51)	1	0	(95% CI 0.83-1.2)	7.53	2065	1
TM-use	Total	Willingness to use TM (Q4A): not answered	4.37 (95% CI 1.34-12.5)	99.6%	0	(95% CI 0.83-1.2)	0.22	2739	1
TM-use	Total	Importance of TM for current work (Q5): very important	4.61 (95% CI 1.35-16.4)	99.4%	0	(95% CI 0.83-1.2)	-0.05	2699	1
TM-use	Total	Importance of TM for current work (Q5): important	3.46 (95% CI 1.74-7.56)	99.9%	0	(95% CI 0.83-1.2)	1.66	2764	1
TM-use	Total	Importance of TM for current work (Q5): rather important	3.2 (95% CI 1.71-5.67)	1	0	(95% CI 0.83-1.2)	2.54	2626	1
TM-use	Total	Importance of TM for current work (Q5): rather not important	2.16 (95% CI 1.18-4.33)	0.99	0.55%	(95% CI 0.83-1.2)	-0.45	2736	1
TM-use	Total	Importance of TM for current work (Q5): not important	1.33 (95% CI 0.83-2.16)	87.5%	32.5%	(95% CI 0.83-1.2)	-2.49	2555	1
TM-use	Total	Importance of TM for current work (Q5): not important at all	0.11 (95% CI 0.06-0.19)	1	0	(95% CI 0.83-1.2)	14.6	1765	1
TM-use	Total	Importance of TM for current work (Q5): not answered	1.02 (95% CI 0.34-2.86)	51.2%	27.3%	(95% CI 0.83-1.2)	-3.13	2679	1
TM-use	Total	Importance of TM for future work (Q6): very important	2.05 (95% CI 0.92-4.38)	0.96	7.31%	(95% CI 0.83-1.2)	-1.56	1978	1
TM-use	Total	Importance of TM for future work (Q6): important	2.86 (95% CI 1.67-5.01)	1	0	(95% CI 0.83-1.2)	2.43	2604	1
TM-use	Total	Importance of TM for future work (Q6): rather important	0.74 (95% CI 0.41-1.22)	87.1%	0.31	(95% CI 0.83-1.2)	-2.56	2858	1
TM-use	Total	Importance of TM for future work (Q6): rather not important	1.71 (95% CI 1.04-2.75)	98.2%	5.58%	(95% CI 0.83-1.2)	-1.1	2529	1
TM-use	Total	Importance of TM for future work (Q6): not important	0.42 (95% CI 0.22-0.80)	99.8%	0	(95% CI 0.83-1.2)	0.77	2255	1
TM-use	Total	Importance of TM for future work (Q6): not important at all	0.19 (95% CI 0.07-0.48)	1	0	(95% CI 0.83-1.2)	3.86	1671	1
TM-use	Total	Importance of TM for future work (Q6): not answered	0.94 (95% CI 0.29-2.56)	54.8%	28.2%	(95% CI 0.83-1.2)	-3.14	2831	1
TM-use	Total	Would like to exchange information with specialist via TM (Q7A)	2.56 (95% CI 1.47-4.43)	1	0	(95% CI 0.83-1.2)	2.28	1941	1
TM-use	Total	Would not like to exchange information with specialist via TM (Q7A)	0.31 (95% CI 0.16-0.61)	1	0	(95% CI 0.83-1.2)	3.25	2103	1
TM-use	Total	Answered does not apply regarding the willingness to exchange information with specialist via TM (Q7A)	0.87 (95% CI 0.33-1.95)	61.9%	32.1%	(95% CI 0.83-1.2)	-3.05	2385	1
TM-use	Total	Indication of TM relevance for future work in medical subareas (Q8): no	0.42 (95% CI 0.27-0.66)	1	0	(95% CI 0.83-1.2)	3.66	2043	1
TM-use	Total	Indication of TM relevance for future work in medical subareas (Q8): yes	2 (95% CI 1.27-3)	99.9%	0	(95% CI 0.83-1.2)	1.47	2461	1
TM-use	Total	Indication of TM relevance for future work in medical subareas (Q8): not answered	1.59 (95% CI 0.77-3.22)	88.7%	18.8%	(95% CI 0.83-1.2)	-2.39	2888	1
TM-use	Total	Indication of TM relevance in subareas in rheumatology (Q9): no	0.69 (95% CI 0.41-1.13)	91.7%	21.9%	(95% CI 0.83-1.2)	-2.27	3113	1
TM-use	Total	Indication of TM relevance in subareas in rheumatology (Q9): yes	1.86 (95% CI 1.03-3.38)	97.5%	5.52%	(95% CI 0.83-1.2)	-1.24	2659	1
TM-use	Total	Indication of TM relevance in subareas in rheumatology (Q9): does not apply	1.01 (95% CI 0.67-1.56)	52.1%	63.9%	(95% CI 0.83-1.2)	-3.26	2725	1
TM-use	Total	Indication of TM relevance in subareas in rheumatology (Q9): not answered	0.28 (95% CI 0.02-2.07)	90.5%	7.52%	(95% CI 0.83-1.2)	-2.24	1755	1
TM-use	Total	Knowledge of TM (Q10): no	0.77 (95% CI 0.46-1.17)	87.6%	34.4%	(95% CI 0.83-1.2)	-2.54	2873	1
TM-use	Total	Knowledge of TM (Q10): yes	2.71 (95% CI 1.17-5.78)	99.2%	0.45%	(95% CI 0.83-1.2)	-0.26	2953	1
TM-use	Total	Knowledge of TM (Q10): does not apply	1.01 (95% CI 0.66-1.56)	52.3%	63.3%	(95% CI 0.83-1.2)	-3.22	2932	1
TM-use	Total	Knowledge of TM (Q10): not answered	0.36 (95% CI 0.03-3.24)	82.2%	10.6%	(95% CI 0.83-1.2)	-2.6	1651	1
TM-use	Total	Suitability of TM for exchange in rheumatology (Q11): no	0.55 (95% CI 0.23-1.2)	93.8%	13.6%	(95% CI 0.83-1.2)	-1.92	2698	1
TM-use	Total	Suitability of TM for exchange in rheumatology (Q11): yes	1.4 (95% CI 0.91-2.27)	0.92	22.6%	(95% CI 0.83-1.2)	-2.12	2875	1
TM-use	Total	Suitability of TM for exchange in rheumatology (Q11): does not apply	0.98 (95% CI 0.64-1.51)	53.9%	61.6%	(95% CI 0.83-1.2)	-3.12	2659	1
TM-use	Total	Suitability of TM for exchange in rheumatology (Q11): not answered	0.47 (95% CI 0.08-2.24)	84.2%	13.4%	(95% CI 0.83-1.2)	-2.58	2158	1
TM-use	Total	TM - there should be no exchange (Q12E): disagree	3.19 (95% CI 1.55-6.55)	1	0	(95% CI 0.83-1.2)	2.39	2110	1
TM-use	Total	TM - there should be no exchange (Q12E): agree	0.31 (95% CI 0.12-0.74)	99.9%	0	(95% CI 0.83-1.2)	1.01	2327	1
TM-use	Total	TM - there should be no exchange (Q12E): not answered	0.38 (95% CI 0.09-1.19)	95.7%	7.21%	(95% CI 0.83-1.2)	-1.61	2452	1
TM-use	Total	Think TM applications have no place in the care process (Q15E): no	1.64 (95% CI 0.96-2.94)	96.6%	10.7%	(95% CI 0.83-1.2)	-1.3	2360	1
TM-use	Total	Think TM applications have no place in the care process (Q15E): yes	0.64 (95% CI 0.34-1.21)	92.8%	19.2%	(95% CI 0.83-1.2)	-2.12	2613	1
TM-use	Total	Think TM applications have no place in the care process (Q15E): not answered	0.6 (95% CI 0.21-1.54)	86.3%	18.2%	(95% CI 0.83-1.2)	-2.55	2602	1
TM-use	Total	Age (Q16): < 30 years	1.3e-11 (95% CI 4.6e-32-2.47)	0.99	0.53%	(95% CI 0.83-1.2)	0.21	573.8	1
TM-use	Total	Age (Q16): 31-40 years	0.89 (95% CI 0.41-1.9)	60.8%	36.5%	(95% CI 0.83-1.2)	-3.13	2890	1
TM-use	Total	Age (Q16): 41-50 years	1.05 (95% CI 0.63-1.72)	57.5%	54.4%	(95% CI 0.83-1.2)	-3.16	2707	1
TM-use	Total	Age (Q16): 51-60 years	1.26 (95% CI 0.84-1.95)	86.4%	40.5%	(95% CI 0.83-1.2)	-2.55	2427	1
TM-use	Total	Age (Q16): > 61 years	0.70 (95% CI 0.39-1.14)	0.91	22.5%	(95% CI 0.83-1.2)	-2.2	2873	1
TM-use	Total	Sex (Q17): male	1.7 (95% CI 1.13-2.65)	99.5%	2.82%	(95% CI 0.83-1.2)	0.18	2237	1
TM-use	Total	Sex (Q17): female	0.59 (95% CI 0.38-0.90)	99.5%	2.79%	(95% CI 0.83-1.2)	0.03	2448	1
TM-use	Total	Specialty (Q18): GP	0.85 (95% CI 0.44-1.66)	67.9%	39.1%	(95% CI 0.83-1.2)	-3.03	2832	1
TM-use	Total	Specialty (Q18): rheumatology	1.25 (95% CI 0.67-2.47)	75.6%	34.7%	(95% CI 0.83-1.2)	-2.92	2888	1
TM-use	Total	Specialty (Q18): not answered	1.4e-11 (95% CI 9.2e-32-10.4)	98.2%	0.53%	(95% CI 0.83-1.2)	0.04	732.9	1
TM-use	Total	Type of medical practice (Q19): single practice	1.07 (95% CI 0.69-1.63)	61.5%	61.1%	(95% CI 0.83-1.2)	-3.14	2962	1
TM-use	Total	Type of medical practice (Q19): joint practice	0.74 (95% CI 0.47-1.19)	88.9%	30.2%	(95% CI 0.83-1.2)	-2.4	2764	1
TM-use	Total	Type of medical practice (Q19): medical care center	1.62 (95% CI 0.86-3.3)	91.5%	17.3%	(95% CI 0.83-1.2)	-2.3	2757	1
TM-use	Total	Type of medical practice (Q19): others	0.79 (95% CI 0.34-1.75)	72.6%	31.2%	(95% CI 0.83-1.2)	-3.05	2514	1
TM-use	Total	Type of medical practice (Q19): not answered	7.64 (95% CI 0.46-172)	94.5%	2.95%	(95% CI 0.83-1.2)	-1.98	2454	1
TM-use	Total	Employed physician (Q20): no	1.15 (95% CI 0.66-2.07)	0.69	46.2%	(95% CI 0.83-1.2)	-3.07	2744	1
TM-use	Total	Employed physician (Q20): yes	0.91 (95% CI 0.50-1.59)	62.5%	46.8%	(95% CI 0.83-1.2)	-3.1	2594	1
TM-use	Total	Employed physician (Q20): not answered	0.43 (95% CI 0.02-3.94)	76.7%	11.6%	(95% CI 0.83-1.2)	-2.75	2065	1
TM-use	Total	Practice location (Q21): city (>100000 inhabitants)	1.46 (95% CI 0.89-2.45)	92.6%	20.8%	(95% CI 0.83-1.2)	-2.17	2684	1
TM-use	Total	Practice location (Q21): town (20000-100000 inhabitants)	1.41 (95% CI 0.92-2.21)	93.9%	0.21	(95% CI 0.83-1.2)	-1.86	2460	1
TM-use	Total	Practice location (Q21): provincial town (5000-20000 inhabitants)	0.75 (95% CI 0.46-1.15)	90.6%	29.9%	(95% CI 0.83-1.2)	-2.34	2769	1
TM-use	Total	Practice location (Q21): rural area (<5000 inhabitants)	0.57 (95% CI 0.30-1.07)	96.4%	10.3%	(95% CI 0.83-1.2)	-1.46	2691	1
TM-use	Total	Practice location (Q21): not answered	3.3e-11 (95% CI 2e-32-2.67)	0.99	0.4%	(95% CI 0.83-1.2)	0.04	656.6	1
TM-use	Total	Number of patient treated on average per quarter (Q22): < 500	0.29 (95% CI 0.04-1.16)	95.8%	5.81%	(95% CI 0.83-1.2)	-1.58	1931	1
TM-use	Total	Number of patient treated on average per quarter (Q22): 500-1000	0.6 (95% CI 0.37-0.99)	0.98	6.95%	(95% CI 0.83-1.2)	-0.82	2625	1
TM-use	Total	Number of patient treated on average per quarter (Q22): >1000	1.73 (95% CI 1.08-2.77)	98.8%	3.76%	(95% CI 0.83-1.2)	-0.32	2402	1
TM-use	Total	Number of patient treated on average per quarter (Q22): not answered	1.33 (95% CI 0.38-3.67)	68.8%	22.2%	(95% CI 0.83-1.2)	-3.02	2241	1
TM-use	Total	Possession of a smartdevice (Q23D): yes	2.07 (95% CI 0.89-4.72)	0.97	7.66%	(95% CI 0.83-1.2)	-1.31	2306	1
TM-use	Total	Possession of a smartdevice (Q23D): no	0.36 (95% CI 0.11-0.99)	98.5%	3.03%	(95% CI 0.83-1.2)	-0.75	2422	1
TM-use	Total	Possession of a smartdevice (Q23D): not answered	0.83 (95% CI 0.19-3.24)	60.2%	0.21	(95% CI 0.83-1.2)	-3.1	2755	1
TM-use	Total	Physician type (Q28): assigning physician	0.62 (95% CI 0.31-1.2)	91.5%	0.17	(95% CI 0.83-1.2)	-2.2	2660	1
TM-use	Total	Physician type (Q28): rheumatologist	1.68 (95% CI 0.88-3.39)	93.4%	13.5%	(95% CI 0.83-1.2)	-2.02	2678	1
TM-use	Total	Physician type (Q28): not answered	1.4e-15 (95% CI 5.7e-46-10.7)	98.2%	0.53%	(95% CI 0.83-1.2)	-0.33	550	1
TM-use	Total	Q30: Federal State of Brandenburg	0.76 (95% CI 0.5-1.25)	86.4%	35.1%	(95% CI 0.83-1.2)	-2.59	2613	1
TM-use	Total	Q30: German reference Group	1.29 (95% CI 0.8-2.08)	85.3%	35.5%	(95% CI 0.83-1.2)	-2.66	2717	1
TM-use	Male	Knowledge of TM (Q1): very poor	0.27 (95% CI 0.07-0.91)	98.6%	0.74%	(95% CI 0.83-1.2)	0.02	1916	1
TM-use	Male	Knowledge of TM (Q1): poor	0.64 (95% CI 0.32-1.19)	91.8%	19.8%	(95% CI 0.83-1.2)	-1.96	3072	1
TM-use	Male	Knowledge of TM (Q1): unsatisfactory	0.86 (95% CI 0.43-1.73)	66.3%	37.6%	(95% CI 0.83-1.2)	-2.75	2612	1
TM-use	Male	Knowledge of TM (Q1): satisfactory	1.15 (95% CI 0.55-2.33)	65.1%	36.3%	(95% CI 0.83-1.2)	-2.79	2498	1
TM-use	Male	Knowledge of TM (Q1): good	3.58 (95% CI 1.4-9.2)	99.6%	0	(95% CI 0.83-1.2)	0.7	2691	1
TM-use	Male	Knowledge of TM (Q1): very good	2.84 (95% CI 0.86-9.03)	96.4%	5.05%	(95% CI 0.83-1.2)	-1.25	2877	1
TM-use	Male	Knowledge of TM (Q1): not answered	0.58 (95% CI 0.03-7.04)	67.4%	11.4%	(95% CI 0.83-1.2)	-2.68	1987	1
TM-use	Male	Knowledge of TM concept (Q2): no	0.56 (95% CI 0.17-1.55)	86.2%	16.8%	(95% CI 0.83-1.2)	-2.23	2152	1
TM-use	Male	Knowledge of TM concept (Q2): yes	1.81 (95% CI 0.73-5.17)	89.3%	16.2%	(95% CI 0.83-1.2)	-2.09	2802	1
TM-use	Male	Knowledge of TM concept (Q2): not answered	0.44 (95% CI 0.03-3.85)	77.1%	11.2%	(95% CI 0.83-1.2)	-2.55	2001	1
TM-use	Male	Willingness to use TM (Q4A): no	0.15 (95% CI 0.06-0.35)	1	0	(95% CI 0.83-1.2)	6.4	1560	1
TM-use	Male	Willingness to use TM (Q4A): yes	3.39 (95% CI 1.77-6.91)	1	0	(95% CI 0.83-1.2)	3.61	2311	1
TM-use	Male	Willingness to use TM (Q4A): not answered	19.9 (95% CI 2.02-300)	1	0	(95% CI 0.83-1.2)	2.18	1778	1
TM-use	Male	Importance of TM for current work (Q5): very important	16.8 (95% CI 1.61-266)	99.8%	0	(95% CI 0.83-1.2)	1.08	1738	1
TM-use	Male	Importance of TM for current work (Q5): important	4.77 (95% CI 1.56-16.4)	99.7%	0	(95% CI 0.83-1.2)	1.27	2392	1
TM-use	Male	Importance of TM for current work (Q5): rather important	2.86 (95% CI 1.16-7.14)	98.5%	0.71%	(95% CI 0.83-1.2)	-0.27	2692	1
TM-use	Male	Importance of TM for current work (Q5): rather not important	3.14 (95% CI 1.18-8.35)	99.1%	0.29%	(95% CI 0.83-1.2)	-0.09	2894	1
TM-use	Male	Importance of TM for current work (Q5): not important	1.49 (95% CI 0.80-2.82)	88.7%	22.8%	(95% CI 0.83-1.2)	-2.28	2375	1
TM-use	Male	Importance of TM for current work (Q5): not important at all	0.10 (95% CI 0.04-0.24)	1	0	(95% CI 0.83-1.2)	9.08	1407	1
TM-use	Male	Importance of TM for current work (Q5): not answered	0.48 (95% CI 0.08-2.38)	81.2%	13.7%	(95% CI 0.83-1.2)	-2.34	2204	1
TM-use	Male	Importance of TM for future work (Q6): very important	3.38 (95% CI 1.05-10.3)	98.4%	2.03%	(95% CI 0.83-1.2)	-0.5	2523	1
TM-use	Male	Importance of TM for future work (Q6): important	2.25 (95% CI 1.04-5.08)	97.6%	3.08%	(95% CI 0.83-1.2)	-0.8	2658	1
TM-use	Male	Importance of TM for future work (Q6): rather important	0.69 (95% CI 0.32-1.36)	84.3%	25.4%	(95% CI 0.83-1.2)	-2.29	2735	1
TM-use	Male	Importance of TM for future work (Q6): rather not important	2.36 (95% CI 1.24-4.78)	99.3%	0	(95% CI 0.83-1.2)	0.29	3005	1
TM-use	Male	Importance of TM for future work (Q6): not important	0.42 (95% CI 0.18-1)	98.2%	4.16%	(95% CI 0.83-1.2)	-0.7	2108	1
TM-use	Male	Importance of TM for future work (Q6): not important at all	0.06 (95% CI 0.005-0.39)	1	0	(95% CI 0.83-1.2)	4.12	1215	1
TM-use	Male	Importance of TM for future work (Q6): not answered	0.5 (95% CI 0.08-2.44)	0.8	13.6%	(95% CI 0.83-1.2)	-2.32	2058	1
TM-use	Male	Would like to exchange information with specialist via TM (Q7A)	3.25 (95% CI 1.54-7.61)	99.9%	0	(95% CI 0.83-1.2)	1.86	2192	1
TM-use	Male	Would not like to exchange information with specialist via TM (Q7A)	0.27 (95% CI 0.10-0.65)	1	0	(95% CI 0.83-1.2)	2.02	2290	1
TM-use	Male	Answered does not apply regarding the willingness to exchange information with specialist via TM (Q7A)	0.55 (95% CI 0.12-2.21)	80.4%	14.9%	(95% CI 0.83-1.2)	-2.37	2097	1
TM-use	Male	Indication of TM relevance for future work in medical subareas (Q8): no	0.5 (95% CI 0.26-0.88)	99.2%	1.47%	(95% CI 0.83-1.2)	0.06	2282	1
TM-use	Male	Indication of TM relevance for future work in medical subareas (Q8): yes	1.75 (95% CI 0.93-2.95)	96.6%	10.7%	(95% CI 0.83-1.2)	-1.14	2426	1
TM-use	Male	Indication of TM relevance for future work in medical subareas (Q8): not answered	1.34 (95% CI 0.49-3.63)	0.72	0.25	(95% CI 0.83-1.2)	-2.65	2847	1
TM-use	Male	Indication of TM relevance in subareas in rheumatology (Q9): no	0.82 (95% CI 0.43-1.59)	72.1%	37.2%	(95% CI 0.83-1.2)	-2.64	2546	1
TM-use	Male	Indication of TM relevance in subareas in rheumatology (Q9): yes	2.46 (95% CI 1.12-5.31)	98.8%	1.32%	(95% CI 0.83-1.2)	-0.45	2718	1
TM-use	Male	Indication of TM relevance in subareas in rheumatology (Q9): does not apply	0.817 (95% CI 0.46-1.47)	75.8%	39.5%	(95% CI 0.83-1.2)	-2.61	2667	1
TM-use	Male	Indication of TM relevance in subareas in rheumatology (Q9): not answered	7.6e-06 (95% CI 6.7e-15-0.87)	99.6%	0.08%	(95% CI 0.83-1.2)	1.33	531.5	1
TM-use	Male	Knowledge of TM (Q10): no	0.77 (95% CI 0.41-1.44)	79.2%	33.3%	(95% CI 0.83-1.2)	-2.49	3127	1
TM-use	Male	Knowledge of TM (Q10): yes	4.12 (95% CI 1.67-12.7)	99.7%	0	(95% CI 0.83-1.2)	0.94	2887	1
TM-use	Male	Knowledge of TM (Q10): does not apply	0.80 (95% CI 0.45-1.49)	75.3%	37.1%	(95% CI 0.83-1.2)	-2.55	2700	1
TM-use	Male	Knowledge of TM (Q10): not answered	0.41 (95% CI 0.02-3.71)	78.1%	10.7%	(95% CI 0.83-1.2)	-2.52	1817	1
TM-use	Male	Suitability of TM for exchange in rheumatology (Q11): no	0.55 (95% CI 0.21-1.5)	88.8%	16.1%	(95% CI 0.83-1.2)	-2.04	2328	1
TM-use	Male	Suitability of TM for exchange in rheumatology (Q11): yes	2.24 (95% CI 1.23-4.46)	99.2%	0	(95% CI 0.83-1.2)	0.18	2378	1
TM-use	Male	Suitability of TM for exchange in rheumatology (Q11): does not apply	0.81 (95% CI 0.46-1.42)	77.9%	38.9%	(95% CI 0.83-1.2)	-2.63	2654	1
TM-use	Male	Suitability of TM for exchange in rheumatology (Q11): not answered	0.0002 (95% CI 4.3e-11-0.58)	99.9%	0	(95% CI 0.83-1.2)	2.2	526.7	1.01
TM-use	Male	TM - there should be no exchange (Q12E): disagree	5.74 (95% CI 1.77-21.5)	1	0	(95% CI 0.83-1.2)	2.31	2021	1
TM-use	Male	TM - there should be no exchange (Q12E): agree	0.26 (95% CI 0.06-0.87)	99.1%	0.45%	(95% CI 0.83-1.2)	0.17	1883	1
TM-use	Male	TM - there should be no exchange (Q12E): not answered	8.9e-05 (95% CI 4.4e-12-0.78)	99.9%	0	(95% CI 0.83-1.2)	2.27	458.1	1.01
TM-use	Male	Think TM applications have no place in the care process (Q15E): no	2.27 (95% CI 1.09-5.58)	98.2%	2.63%	(95% CI 0.83-1.2)	-0.47	2290	1
TM-use	Male	Think TM applications have no place in the care process (Q15E): yes	0.57 (95% CI 0.23-1.27)	0.91	15.7%	(95% CI 0.83-1.2)	-1.88	2821	1
TM-use	Male	Think TM applications have no place in the care process (Q15E): not answered	0.16 (95% CI 0.01-1.26)	97.7%	2.95%	(95% CI 0.83-1.2)	-0.79	1634	1
TM-use	Male	Age (Q16): < 30 years	1.8e-11 (95% CI 9.8e-33-9.14)	97.3%	0.61%	(95% CI 0.83-1.2)	-0.31	577.4	1.01
TM-use	Male	Age (Q16): 31-40 years	0.72 (95% CI 0.21-2.28)	72.6%	21.5%	(95% CI 0.83-1.2)	-2.58	2481	1
TM-use	Male	Age (Q16): 41-50 years	1.23 (95% CI 0.61-2.64)	71.5%	34.7%	(95% CI 0.83-1.2)	-2.68	2253	1
TM-use	Male	Age (Q16): 51-60 years	1.41 (95% CI 0.76-2.46)	86.9%	26.8%	(95% CI 0.83-1.2)	-2.2	3061	1
TM-use	Male	Age (Q16): > 61 years	0.61 (95% CI 0.32-1.21)	93.2%	16.5%	(95% CI 0.83-1.2)	-1.71	2633	1
TM-use	Male	Specialty (Q18): GP	1.16 (95% CI 0.45-3.33)	62.1%	29.3%	(95% CI 0.83-1.2)	-2.76	2570	1
TM-use	Male	Specialty (Q18): rheumatology	0.97 (95% CI 0.33-2.64)	52.6%	30.5%	(95% CI 0.83-1.2)	-2.84	2689	1
TM-use	Male	Specialty (Q18): not answered	5.5e-11 (95% CI 6.4e-33-20.8)	97.1%	0.87%	(95% CI 0.83-1.2)	-0.59	669.4	1
TM-use	Male	Type of medical practice (Q19): single practice	1.11 (95% CI 0.62-1.96)	61.9%	45.6%	(95% CI 0.83-1.2)	-2.71	2430	1
TM-use	Male	Type of medical practice (Q19): joint practice	0.72 (95% CI 0.39-1.33)	85.7%	29.1%	(95% CI 0.83-1.2)	-2.34	2476	1
TM-use	Male	Type of medical practice (Q19): medical care center	2.86 (95% CI 1.09-7.78)	0.98	1.84%	(95% CI 0.83-1.2)	-0.74	2542	1
TM-use	Male	Type of medical practice (Q19): others	0.35 (95% CI 0.06-1.54)	92.6%	8.34%	(95% CI 0.83-1.2)	-1.74	2205	1
TM-use	Male	Type of medical practice (Q19): not answered	3.9e-11 (95% CI 5.2e-32-14.7)	0.98	0.58%	(95% CI 0.83-1.2)	-0.29	724.8	1.01
TM-use	Male	Employed physician (Q20): no	0.65 (95% CI 0.3-1.52)	84.7%	20.8%	(95% CI 0.83-1.2)	-2.26	2835	1
TM-use	Male	Employed physician (Q20): yes	1.6 (95% CI 0.69-3.85)	84.8%	20.1%	(95% CI 0.83-1.2)	-2.32	2667	1
TM-use	Male	Employed physician (Q20): not answered	0.94 (95% CI 0.04-13.1)	0.52	10.3%	(95% CI 0.83-1.2)	-2.77	2501	1
TM-use	Male	Practice location (Q21): city (>100000 inhabitants)	1.65 (95% CI 0.845-3.27)	0.92	16.5%	(95% CI 0.83-1.2)	-1.79	2916	1
TM-use	Male	Practice location (Q21): town (20000-100000 inhabitants)	1.33 (95% CI 0.71-2.65)	79.9%	31.1%	(95% CI 0.83-1.2)	-2.4	2517	1
TM-use	Male	Practice location (Q21): provincial town (5000-20000 inhabitants)	0.82 (95% CI 0.43-1.56)	0.73	37.3%	(95% CI 0.83-1.2)	-2.49	2593	1
TM-use	Male	Practice location (Q21): rural area (<5000 inhabitants)	0.44 (95% CI 0.16-1.15)	96.5%	7.18%	(95% CI 0.83-1.2)	-1.16	2695	1
TM-use	Male	Practice location (Q21): not answered	3.2e-08 (95% CI 2.8e-22-5.61)	98.4%	0.61%	(95% CI 0.83-1.2)	0.22	596.6	1
TM-use	Male	Number of patient treated on average per quarter (Q22): < 500	2.8e-05 (95% CI 1.61-13-0.66)	99.7%	0	(95% CI 0.83-1.2)	1.69	522.6	1
TM-use	Male	Number of patient treated on average per quarter (Q22): 500-1000	1.06 (95% CI 0.54-2.05)	57.1%	41.5%	(95% CI 0.83-1.2)	-2.77	2615	1
TM-use	Male	Number of patient treated on average per quarter (Q22): >1000	1.18 (95% CI 0.66-2.3)	69.8%	40.1%	(95% CI 0.83-1.2)	-2.66	3050	1
TM-use	Male	Number of patient treated on average per quarter (Q22): not answered	0.83 (95% CI 0.12-4.25)	58.6%	0.17	(95% CI 0.83-1.2)	-2.78	2379	1
TM-use	Male	Possession of a smartdevice (Q23D): yes	2.87 (95% CI 0.77-13.5)	95.7%	6.58%	(95% CI 0.83-1.2)	-1.2	2254	1
TM-use	Male	Possession of a smartdevice (Q23D): no	0.29 (95% CI 0.04-1.18)	0.96	5.5%	(95% CI 0.83-1.2)	-1.15	1743	1
TM-use	Male	Possession of a smartdevice (Q23D): not answered	0.42 (95% CI 0.02-3.72)	0.76	10.4%	(95% CI 0.83-1.2)	-2.44	1989	1
TM-use	Male	Physician type (Q28): assigning physician	0.42 (95% CI 0.18-0.98)	97.6%	3.63%	(95% CI 0.83-1.2)	-0.77	2490	1
TM-use	Male	Physician type (Q28): rheumatologist	2.42 (95% CI 1.05-5.69)	98.2%	2.58%	(95% CI 0.83-1.2)	-0.55	2489	1
TM-use	Male	Q30: Federal State of Brandenburg	0.72 (95% CI 0.4-1.34)	84.9%	28.4%	(95% CI 0.83-1.2)	-2.31	2631	1
TM-use	Male	Q30: German reference Group	1.38 (95% CI 0.76-2.55)	84.9%	28.8%	(95% CI 0.83-1.2)	-2.31	2499	1
TM-use	Female	Knowledge of TM (Q1): very poor	0.27 (95% CI 0.07-0.96)	0.99	1.39%	(95% CI 0.83-1.2)	-0.0397	1973	1
TM-use	Female	Knowledge of TM (Q1): poor	0.64 (95% CI 0.32-1.2)	0.91	19.3%	(95% CI 0.83-1.2)	-1.93	2513	1
TM-use	Female	Knowledge of TM (Q1): unsatisfactory	0.85 (95% CI 0.41-1.7)	67.2%	36.6%	(95% CI 0.83-1.2)	-2.64	2727	1
TM-use	Female	Knowledge of TM (Q1): satisfactory	1.18 (95% CI 0.56-2.53)	66.4%	0.34	(95% CI 0.83-1.2)	-2.77	2624	1
TM-use	Female	Knowledge of TM (Q1): good	3.54 (95% CI 1.37-9)	99.6%	0	(95% CI 0.83-1.2)	0.66	2671	1
TM-use	Female	Knowledge of TM (Q1): very good	2.84 (95% CI 0.92-9.77)	0.96	4.63%	(95% CI 0.83-1.2)	-1.35	2525	1
TM-use	Female	Knowledge of TM (Q1): not answered	0.59 (95% CI 0.03-6.59)	66.1%	11.6%	(95% CI 0.83-1.2)	-2.65	1815	1
TM-use	Female	Knowledge of TM concept (Q2): no	0.57 (95% CI 0.17-1.42)	87.1%	16.1%	(95% CI 0.83-1.2)	-2.18	2500	1
TM-use	Female	Knowledge of TM concept (Q2): yes	1.78 (95% CI 0.70-4.96)	89.8%	15.7%	(95% CI 0.83-1.2)	-2.05	2485	1
TM-use	Female	Knowledge of TM concept (Q2): not answered	0.44 (95% CI 0.02-5.27)	76.6%	11.4%	(95% CI 0.83-1.2)	-2.46	1579	1
TM-use	Female	Willingness to use TM (Q4A): no	0.15 (95% CI 0.06-0.34)	1	0	(95% CI 0.83-1.2)	5.68	1890	1
TM-use	Female	Willingness to use TM (Q4A): yes	3.31 (95% CI 1.61-6.76)	1	0	(95% CI 0.83-1.2)	2.8	2353	1
TM-use	Female	Willingness to use TM (Q4A): not answered	19.8 (95% CI 2.02-334)	1	0	(95% CI 0.83-1.2)	2.18	1915	1
TM-use	Female	Importance of TM for current work (Q5): very important	16.7 (95% CI 1.63-307)	99.7%	0	(95% CI 0.83-1.2)	1.03	2129	1
TM-use	Female	Importance of TM for current work (Q5): important	4.76 (95% CI 1.48-16.8)	99.4%	0	(95% CI 0.83-1.2)	0.47	2464	1
TM-use	Female	Importance of TM for current work (Q5): rather important	2.77 (95% CI 1.07-7.34)	98.2%	1.74%	(95% CI 0.83-1.2)	-0.56	2763	1
TM-use	Female	Importance of TM for current work (Q5): rather not important	3.19 (95% CI 1.14-8.49)	98.8%	0.61%	(95% CI 0.83-1.2)	-0.15	2989	1
TM-use	Female	Importance of TM for current work (Q5): not important	1.47 (95% CI 0.76-2.82)	0.88	23.4%	(95% CI 0.83-1.2)	-2.14	2689	1
TM-use	Female	Importance of TM for current work (Q5): not important at all	0.1 (95% CI 0.04-0.23)	1	0	(95% CI 0.83-1.2)	9.31	1547	1
TM-use	Female	Importance of TM for current work (Q5): not answered	0.5 (95% CI 0.07-2.54)	80.7%	12.9%	(95% CI 0.83-1.2)	-2.36	2078	1
TM-use	Female	Importance of TM for future work (Q6): very important	3.37 (95% CI 1.09-10.7)	98.3%	1.21%	(95% CI 0.83-1.2)	-0.61	2750	1
TM-use	Female	Importance of TM for future work (Q6): important	2.28 (95% CI 1.04-5.05)	97.9%	3.29%	(95% CI 0.83-1.2)	-0.97	2724	1
TM-use	Female	Importance of TM for future work (Q6): rather important	0.70 (95% CI 0.34-1.55)	83.4%	0.25	(95% CI 0.83-1.2)	-2.35	2848	1
TM-use	Female	Importance of TM for future work (Q6): rather not important	2.36 (95% CI 1.2-4.69)	99.4%	0	(95% CI 0.83-1.2)	0.15	2575	1
TM-use	Female	Importance of TM for future work (Q6): not important	0.42 (95% CI 0.17-1)	97.7%	3.42%	(95% CI 0.83-1.2)	-0.72	2559	1
TM-use	Female	Importance of TM for future work (Q6): not important at all	0.06 (95% CI 0.003-0.39)	1	0	(95% CI 0.83-1.2)	3.72	1035	1
TM-use	Female	Importance of TM for future work (Q6): not answered	0.48 (95% CI 0.07-2.55)	82.4%	12.9%	(95% CI 0.83-1.2)	-2.27	2090	1
TM-use	Female	Would like to exchange information with specialist via TM (Q7A)	3.24 (95% CI 1.48-6.89)	99.9%	0	(95% CI 0.83-1.2)	2.37	2311	1
TM-use	Female	Would not like to exchange information with specialist via TM (Q7A)	0.28 (95% CI 0.11-0.68)	99.9%	0	(95% CI 0.83-1.2)	1.77	1912	1
TM-use	Female	Answered does not apply regarding the willingness to exchange information with specialist via TM (Q7A)	0.56 (95% CI 0.13-1.93)	80.2%	15.9%	(95% CI 0.83-1.2)	-2.42	2415	1
TM-use	Female	Indication of TM relevance for future work in medical subareas (Q8): no	0.50 (95% CI 0.27-0.92)	98.6%	2.6%	(95% CI 0.83-1.2)	-0.18	2491	1
TM-use	Female	Indication of TM relevance for future work in medical subareas (Q8): yes	1.74 (95% CI 1-3.22)	96.8%	7.89%	(95% CI 0.83-1.2)	-1.08	2543	1
TM-use	Female	Indication of TM relevance for future work in medical subareas (Q8): not answered	1.34 (95% CI 0.51-3.34)	73.2%	24.5%	(95% CI 0.83-1.2)	-2.64	2930	1
TM-use	Female	Indication of TM relevance in subareas in rheumatology (Q9): no	0.84 (95% CI 0.42-1.55)	70.6%	38.7%	(95% CI 0.83-1.2)	-2.65	2898	1
TM-use	Female	Indication of TM relevance in subareas in rheumatology (Q9): yes	2.46 (95% CI 1.13-5.45)	98.7%	1.24%	(95% CI 0.83-1.2)	-0.27	2837	1
TM-use	Female	Indication of TM relevance in subareas in rheumatology (Q9): does not apply	0.81 (95% CI 0.47-1.46)	0.77	39.3%	(95% CI 0.83-1.2)	-2.62	2814	1
TM-use	Female	Indication of TM relevance in subareas in rheumatology (Q9): not answered	5.6e-06 (95% CI 4.7e-15-1.07)	99.7%	0.34%	(95% CI 0.83-1.2)	1.11	511.9	1
TM-use	Female	Knowledge of TM (Q10): no	0.76 (95% CI 0.4-1.36)	80.1%	32.8%	(95% CI 0.83-1.2)	-2.51	2501	1
TM-use	Female	Knowledge of TM (Q10): yes	4.18 (95% CI 1.55-11.8)	99.8%	0	(95% CI 0.83-1.2)	1.17	2733	1
TM-use	Female	Knowledge of TM (Q10): does not apply	0.81 (95% CI 0.47-1.48)	75.8%	38.1%	(95% CI 0.83-1.2)	-2.59	2930	1
TM-use	Female	Knowledge of TM (Q10): not answered	0.42 (95% CI 0.02-5.35)	75.8%	10.5%	(95% CI 0.83-1.2)	-2.45	1725	1
TM-use	Female	Suitability of TM for exchange in rheumatology (Q11): no	0.56 (95% CI 0.21-1.44)	88.7%	16.3%	(95% CI 0.83-1.2)	-2.04	2678	1
TM-use	Female	Suitability of TM for exchange in rheumatology (Q11): yes	2.24 (95% CI 1.19-4.25)	99.3%	0.21%	(95% CI 0.83-1.2)	-0.02	2720	1
TM-use	Female	Suitability of TM for exchange in rheumatology (Q11): does not apply	0.81 (95% CI 0.47-1.5)	75.6%	38.4%	(95% CI 0.83-1.2)	-2.69	2588	1
TM-use	Female	Suitability of TM for exchange in rheumatology (Q11): not answered	8.6e-05 (95% CI 4.7e-11-0.52)	1	0	(95% CI 0.83-1.2)	3.6	540.3	1.01
TM-use	Female	TM - there should be no exchange (Q12E): disagree	5.61 (95% CI 1.75-20.5)	99.9%	0	(95% CI 0.83-1.2)	2.47	2083	1
TM-use	Female	TM - there should be no exchange (Q12E): agree	0.26 (95% CI 0.06-0.84)	99.2%	0.11%	(95% CI 0.83-1.2)	0.07	1940	1
TM-use	Female	TM - there should be no exchange (Q12E): not answered	6.8e-05 (95% CI 5.1e-12-0.57)	99.9%	0	(95% CI 0.83-1.2)	2.18	510.3	1
TM-use	Female	Think TM applications have no place in the care process (Q15E): no	2.26 (95% CI 1.03-5.16)	98.2%	3.13%	(95% CI 0.83-1.2)	-0.43	2327	1
TM-use	Female	Think TM applications have no place in the care process (Q15E): yes	0.56 (95% CI 0.23-1.18)	92.3%	15.7%	(95% CI 0.83-1.2)	-1.86	2682	1
TM-use	Female	Think TM applications have no place in the care process (Q15E): not answered	0.16 (95% CI 0.01-1.19)	97.4%	2.63%	(95% CI 0.83-1.2)	-0.69	1472	1
TM-use	Female	Age (Q16): < 30 years	1.8e-10 (95% CI 1.1e-30-18.2)	96.8%	0.58%	(95% CI 0.83-1.2)	-0.29	765.3	1
TM-use	Female	Age (Q16): 31-40 years	0.72 (95% CI 0.20-2.21)	72.1%	22.4%	(95% CI 0.83-1.2)	-2.61	2642	1
TM-use	Female	Age (Q16): 41-50 years	1.22 (95% CI 0.61-2.37)	72.2%	35.8%	(95% CI 0.83-1.2)	-2.72	3104	1
TM-use	Female	Age (Q16): 51-60 years	1.43 (95% CI 0.80-2.62)	87.7%	25.8%	(95% CI 0.83-1.2)	-2.01	2744	1
TM-use	Female	Age (Q16): > 61 years	0.62 (95% CI 0.32-1.29)	91.6%	17.1%	(95% CI 0.83-1.2)	-1.81	2525	1
TM-use	Female	Specialty (Q18): GP	1.15 (95% CI 0.44-3.04)	60.8%	27.1%	(95% CI 0.83-1.2)	-2.7	2642	1
TM-use	Female	Specialty (Q18): rheumatology	0.95 (95% CI 0.33-2.53)	53.9%	29.9%	(95% CI 0.83-1.2)	-2.82	2323	1
TM-use	Female	Specialty (Q18): not answered	8.8e-11 (95% CI 1.3e-30-12.4)	97.6%	0.61%	(95% CI 0.83-1.2)	-0.12	753	1
TM-use	Female	Type of medical practice (Q19): single practice	1.11 (95% CI 0.60-1.95)	0.64	45.8%	(95% CI 0.83-1.2)	-2.77	2833	1
TM-use	Female	Type of medical practice (Q19): joint practice	0.73 (95% CI 0.34-1.31)	0.85	29.3%	(95% CI 0.83-1.2)	-2.33	2470	1
TM-use	Female	Type of medical practice (Q19): medical care center	2.86 (95% CI 1.15-7.51)	98.8%	0.58%	(95% CI 0.83-1.2)	-0.5	2418	1
TM-use	Female	Type of medical practice (Q19): others	0.34 (95% CI 0.05-1.64)	92.8%	8.05%	(95% CI 0.83-1.2)	-1.64	1790	1
TM-use	Female	Type of medical practice (Q19): not answered	6e-11 (95% CI 4.6e-33-18.5)	97.1%	0.61%	(95% CI 0.83-1.2)	-0.15	488.5	1
TM-use	Female	Employed physician (Q20): no	0.64 (95% CI 0.28-1.51)	0.85	19.9%	(95% CI 0.83-1.2)	-2.29	2578	1
TM-use	Female	Employed physician (Q20): yes	1.59 (95% CI 0.7-3.92)	85.4%	0.19	(95% CI 0.83-1.2)	-2.31	2441	1
TM-use	Female	Employed physician (Q20): not answered	1.02 (95% CI 0.04-15.5)	50.7%	0.11	(95% CI 0.83-1.2)	-2.78	2456	1
TM-use	Female	Practice location (Q21): city (>100000 inhabitants)	1.63 (95% CI 0.85-3.21)	92.4%	16.3%	(95% CI 0.83-1.2)	-1.93	2768	1
TM-use	Female	Practice location (Q21): town (20000-100000 inhabitants)	1.33 (95% CI 0.69-2.46)	81.5%	31.3%	(95% CI 0.83-1.2)	-2.44	2581	1
TM-use	Female	Practice location (Q21): provincial town (5000-20000 inhabitants)	0.81 (95% CI 0.43-1.49)	74.1%	37.5%	(95% CI 0.83-1.2)	-2.58	2889	1
TM-use	Female	Practice location (Q21): rural area (<5000 inhabitants)	0.43 (95% CI 0.16-0.99)	97.8%	0.04	(95% CI 0.83-1.2)	-0.68	2166	1
TM-use	Female	Practice location (Q21): not answered	1.6e-08 (95% CI 8.6e-23-7.63)	98.9%	0.68%	(95% CI 0.83-1.2)	0.03	640.6	1
TM-use	Female	Number of patient treated on average per quarter (Q22): < 500	5e-05 (95% CI 6.5e-13-1.08)	99.6%	0.42%	(95% CI 0.83-1.2)	1.27	629.3	1.01
TM-use	Female	Number of patient treated on average per quarter (Q22): 500-1000	1.06 (95% CI 0.54-2.03)	56.8%	42.5%	(95% CI 0.83-1.2)	-2.91	2730	1
TM-use	Female	Number of patient treated on average per quarter (Q22): >1000	1.17 (95% CI 0.63-2.27)	68.4%	40.8%	(95% CI 0.83-1.2)	-2.73	2743	1
TM-use	Female	Number of patient treated on average per quarter (Q22): not answered	0.82 (95% CI 0.11-4.34)	58.8%	16.7%	(95% CI 0.83-1.2)	-2.78	2341	1
TM-use	Female	Possession of a smartdevice (Q23D): yes	2.89 (95% CI 0.85-11.8)	96.4%	6.02%	(95% CI 0.83-1.2)	-1.11	2371	1
TM-use	Female	Possession of a smartdevice (Q23D): no	0.28 (95% CI 0.05-1.32)	96.2%	5.45%	(95% CI 0.83-1.2)	-1.23	2048	1
TM-use	Female	Possession of a smartdevice (Q23D): not answered	0.44 (95% CI 0.02-3.95)	76.6%	11.4%	(95% CI 0.83-1.2)	-2.43	1757	1
TM-use	Female	Physician type (Q28): assigning physician	0.41 (95% CI 0.18-0.93)	98.1%	2.53%	(95% CI 0.83-1.2)	-0.62	2706	1
TM-use	Female	Physician type (Q28): rheumatologist	2.39 (95% CI 1-5.28)	97.9%	3.45%	(95% CI 0.83-1.2)	-0.76	3014	1
TM-use	Female	Q30: Federal State of Brandenburg	0.73 (95% CI 0.40-1.31)	84.6%	28.9%	(95% CI 0.83-1.2)	-2.39	2609	1
TM-use	Female	Q30: German reference Group	1.4 (95% CI 0.79-2.59)	86.1%	27.7%	(95% CI 0.83-1.2)	-2.24	2966	1
TM-willingness	Total	Knowledge of TM (Q1): very poor	0.59 (95% CI 0.36-0.95)	97.9%	6.37%	(95% CI 0.83-1.2)	-1.01	2598	1
TM-willingness	Total	Knowledge of TM (Q1): poor	0.66 (95% CI 0.44-0.97)	97.9%	0.09	(95% CI 0.83-1.2)	-1.06	2832	1
TM-willingness	Total	Knowledge of TM (Q1): unsatisfactory	1.02 (95% CI 0.65-1.57)	53.4%	58.9%	(95% CI 0.83-1.2)	-3.23	3064	1
TM-willingness	Total	Knowledge of TM (Q1): satisfactory	1.46 (95% CI 0.83-2.64)	89.6%	25.1%	(95% CI 0.83-1.2)	-2.48	2754	1
TM-willingness	Total	Knowledge of TM (Q1): good	6.46 (95% CI 2.31-21.9)	1	0	(95% CI 0.83-1.2)	3.21	2090	1
TM-willingness	Total	Knowledge of TM (Q1): very good	1.28 (95% CI 0.49-3.88)	67.6%	26.2%	(95% CI 0.83-1.2)	-3.21	2389	1
TM-willingness	Total	Knowledge of TM (Q1): not answered	4.41 (95% CI 0.48-110)	0.92	6.42%	(95% CI 0.83-1.2)	-2.21	1525	1
TM-willingness	Total	Knowledge of TM concept (Q2): no	0.49 (95% CI 0.24-0.96)	97.8%	3.63%	(95% CI 0.83-1.2)	-1.12	2372	1
TM-willingness	Total	Knowledge of TM concept (Q2): yes	1.84 (95% CI 1.02-3.33)	97.8%	6.58%	(95% CI 0.83-1.2)	-1.24	2935	1
TM-willingness	Total	Knowledge of TM concept (Q2): not answered	0.95 (95% CI 0.25-3.92)	53.6%	22.5%	(95% CI 0.83-1.2)	-3.2	2556	1
TM-willingness	Total	Actual use of TM (Q3): no	0.14 (95% CI 0.07-0.26)	1	0	(95% CI 0.83-1.2)	11.3	2167	1
TM-willingness	Total	Actual use of TM (Q3): yes	7.16 (95% CI 3.66-12.9)	1	0	(95% CI 0.83-1.2)	10.4	2045	1
TM-willingness	Total	Actual use of TM (Q3): not answered	1.2e+15 (95% CI 0.12-2.3e+43)	98.6%	0.29%	(95% CI 0.83-1.2)	-0.28	577.8	1.01
TM-willingness	Total	Importance of TM for current work (Q5): very important	3.53 (95% CI 0.82-20.7)	95.9%	5.71%	(95% CI 0.83-1.2)	-1.58	2482	1
TM-willingness	Total	Importance of TM for current work (Q5): important	4.8 (95% CI 1.74-15.6)	1	0	(95% CI 0.83-1.2)	2.57	2114	1
TM-willingness	Total	Importance of TM for current work (Q5): rather important	8.37 (95% CI 3.2-27)	1	0	(95% CI 0.83-1.2)	5.53	1697	1
TM-willingness	Total	Importance of TM for current work (Q5): rather not important	2.19 (95% CI 1.12-4.57)	99.1%	1.6%	(95% CI 0.83-1.2)	-0.39	2836	1
TM-willingness	Total	Importance of TM for current work (Q5): not important	1.43 (95% CI 0.9-2.25)	94.1%	19.7%	(95% CI 0.83-1.2)	-1.89	2507	1
TM-willingness	Total	Importance of TM for current work (Q5): not important at all	0.22 (95% CI 0.15-0.32)	1	0	(95% CI 0.83-1.2)	11.3	2624	1
TM-willingness	Total	Importance of TM for current work (Q5): not answered	1.13 (95% CI 0.39-3.02)	0.59	27.4%	(95% CI 0.83-1.2)	-3.22	2877	1
TM-willingness	Total	Importance of TM for future work (Q6): very important	7.34 (95% CI 2.27-27.2)	1	0	(95% CI 0.83-1.2)	3.77	1980	1
TM-willingness	Total	Importance of TM for future work (Q6): important	9.35 (95% CI 3.73-25.5)	1	0	(95% CI 0.83-1.2)	8.72	1780	1
TM-willingness	Total	Importance of TM for future work (Q6): rather important	1.93 (95% CI 1.17-3.17)	99.6%	0.84%	(95% CI 0.83-1.2)	0.52	2392	1
TM-willingness	Total	Importance of TM for future work (Q6): rather not important	1.99 (95% CI 1.17-3.27)	99.8%	0.76%	(95% CI 0.83-1.2)	0.5	2617	1
TM-willingness	Total	Importance of TM for future work (Q6): not important	0.29 (95% CI 0.18-0.49)	1	0	(95% CI 0.83-1.2)	6.93	2754	1
TM-willingness	Total	Importance of TM for future work (Q6): not important at all	0.08 (95% CI 0.04-0.15)	1	0	(95% CI 0.83-1.2)	12.1	2626	1
TM-willingness	Total	Importance of TM for future work (Q6): not answered	1.27 (95% CI 0.45-3.29)	68.7%	27.1%	(95% CI 0.83-1.2)	-3.15	2810	1
TM-willingness	Total	Would like to exchange information with specialist via TM (Q7A)	8.74 (95% CI 5.56-13.9)	1	0	(95% CI 0.83-1.2)	17.8	2500	1
TM-willingness	Total	Would not like to exchange information with specialist via TM (Q7A)	0.09 (95% CI 0.05-0.15)	1	0	(95% CI 0.83-1.2)	15.9	2887	1
TM-willingness	Total	Answered does not apply regarding the willingness to exchange information with specialist via TM (Q7A)	0.59 (95% CI 0.25-1.25)	89.6%	16.6%	(95% CI 0.83-1.2)	-2.37	2608	1
TM-willingness	Total	Indication of TM relevance for future work in medical subareas (Q8): no	0.19 (95% CI 0.12-0.28)	1	0	(95% CI 0.83-1.2)	11.9	2150	1
TM-willingness	Total	Indication of TM relevance for future work in medical subareas (Q8): yes	4.71 (95% CI 3-7.08)	1	0	(95% CI 0.83-1.2)	14	2271	1
TM-willingness	Total	Indication of TM relevance for future work in medical subareas (Q8): not answered	1.67 (95% CI 0.76-3.75)	89.5%	18.7%	(95% CI 0.83-1.2)	-2.5	2448	1
TM-willingness	Total	Indication of TM relevance in subareas in rheumatology (Q9): no	0.43 (95% CI 0.29-0.69)	1	0	(95% CI 0.83-1.2)	2.88	2581	1
TM-willingness	Total	Indication of TM relevance in subareas in rheumatology (Q9): yes	3.45 (95% CI 1.7-7.04)	1	0	(95% CI 0.83-1.2)	2.94	2506	1
TM-willingness	Total	Indication of TM relevance in subareas in rheumatology (Q9): does not apply	1.14 (95% CI 0.76-1.65)	0.76	57.4%	(95% CI 0.83-1.2)	-3.05	2633	1
TM-willingness	Total	Indication of TM relevance in subareas in rheumatology (Q9): not answered	1.34 (95% CI 0.33-6.8)	65.6%	19.2%	(95% CI 0.83-1.2)	-3.12	2582	1
TM-willingness	Total	Knowledge of TM (Q10): no	0.72 (95% CI 0.48-1.1)	94.6%	23.1%	(95% CI 0.83-1.2)	-1.84	2661	1
TM-willingness	Total	Knowledge of TM (Q10): yes	2.88 (95% CI 1.04-8.64)	98.1%	2.45%	(95% CI 0.83-1.2)	-1.03	2555	1
TM-willingness	Total	Knowledge of TM (Q10): does not apply	1.15 (95% CI 0.77-1.67)	76.7%	55.9%	(95% CI 0.83-1.2)	-3.05	2913	1
TM-willingness	Total	Knowledge of TM (Q10): not answered	0.6 (95% CI 0.11-3.41)	74.2%	0.14	(95% CI 0.83-1.2)	-3.08	2385	1
TM-willingness	Total	Suitability of TM for exchange in rheumatology (Q11): no	0.12 (95% CI 0.05-0.25)	1	0	(95% CI 0.83-1.2)	7.67	2597	1
TM-willingness	Total	Suitability of TM for exchange in rheumatology (Q11): yes	2.63 (95% CI 1.62-4.19)	1	0	(95% CI 0.83-1.2)	3.61	2753	1
TM-willingness	Total	Suitability of TM for exchange in rheumatology (Q11): does not apply	1.09 (95% CI 0.73-1.56)	66.4%	61.8%	(95% CI 0.83-1.2)	-3.22	2554	1
TM-willingness	Total	Suitability of TM for exchange in rheumatology (Q11): not answered	1.01 (95% CI 0.35-3.61)	50.2%	25.4%	(95% CI 0.83-1.2)	-3.21	2516	1
TM-willingness	Total	TM - there should be no exchange (Q12E): disagree	10.6 (95% CI 5.7-19.3)	1	0	(95% CI 0.83-1.2)	12.6	2459	1
TM-willingness	Total	TM - there should be no exchange (Q12E): agree	0.05 (95% CI 0.02-0.11)	1	0	(95% CI 0.83-1.2)	15.2	2263	1
TM-willingness	Total	TM - there should be no exchange (Q12E): not answered	0.37 (95% CI 0.15-0.86)	98.5%	0.61%	(95% CI 0.83-1.2)	-0.71	2640	1
TM-willingness	Total	Think TM applications have no place in the care process (Q15E): no	8.83 (95% CI 5.22-15.2)	1	0	(95% CI 0.83-1.2)	14.2	2777	1
TM-willingness	Total	Think TM applications have no place in the care process (Q15E): yes	0.09 (95% CI 0.05-0.17)	1	0	(95% CI 0.83-1.2)	15.3	2458	1
TM-willingness	Total	Think TM applications have no place in the care process (Q15E): not answered	0.33 (95% CI 0.14-0.72)	99.9%	0	(95% CI 0.83-1.2)	0.96	3004	1
TM-willingness	Total	Age (Q16): < 30 years	6.2e+10 (95% CI 0.38-1.7e+33)	99.2%	0.45%	(95% CI 0.83-1.2)	0.19	523.4	1
TM-willingness	Total	Age (Q16): 31-40 years	3.05 (95% CI 1.26-7.37)	99.6%	0	(95% CI 0.83-1.2)	0.61	2494	1
TM-willingness	Total	Age (Q16): 41-50 years	1.68 (95% CI 1.01-2.7)	98.3%	7.1%	(95% CI 0.83-1.2)	-0.93	2654	1
TM-willingness	Total	Age (Q16): 51-60 years	0.6 (95% CI 0.4-0.86)	99.7%	1.18%	(95% CI 0.83-1.2)	0.43	3051	1
TM-willingness	Total	Age (Q16): > 61 years	0.85 (95% CI 0.54-1.3)	0.78	48.5%	(95% CI 0.83-1.2)	-3.01	2924	1
TM-willingness	Total	Sex (Q17): male	1.24 (95% CI 0.84-1.84)	85.3%	43.4%	(95% CI 0.83-1.2)	-2.64	2802	1
TM-willingness	Total	Sex (Q17): female	0.81 (95% CI 0.56-1.2)	85.1%	44.4%	(95% CI 0.83-1.2)	-2.66	2765	1
TM-willingness	Total	Specialty (Q18): GP	1.06 (95% CI 0.54-1.9)	56.9%	45.9%	(95% CI 0.83-1.2)	-3.25	2947	1
TM-willingness	Total	Specialty (Q18): rheumatology	0.88 (95% CI 0.45-1.69)	64.4%	39.4%	(95% CI 0.83-1.2)	-3.14	2430	1
TM-willingness	Total	Specialty (Q18): not answered	2.7e+11 (95% CI 0.44-2.2e+33)	99.5%	0.26%	(95% CI 0.83-1.2)	0.48	520.8	1.01
TM-willingness	Total	Type of medical practice (Q19): single practice	0.89 (95% CI 0.61-1.32)	72.9%	58.5%	(95% CI 0.83-1.2)	-3.04	2883	1
TM-willingness	Total	Type of medical practice (Q19): joint practice	1.04 (95% CI 0.69-1.64)	57.2%	60.9%	(95% CI 0.83-1.2)	-3.26	3027	1
TM-willingness	Total	Type of medical practice (Q19): medical care center	1.32 (95% CI 0.66-2.6)	78.1%	30.5%	(95% CI 0.83-1.2)	-2.8	2652	1
TM-willingness	Total	Type of medical practice (Q19): others	1.06 (95% CI 0.50-2.17)	0.56	38.6%	(95% CI 0.83-1.2)	-3.26	2942	1
TM-willingness	Total	Type of medical practice (Q19): not answered	1.46 (95% CI 0.10-35.9)	61.4%	11.4%	(95% CI 0.83-1.2)	-3.17	2472	1
TM-willingness	Total	Employed physician (Q20): no	0.60 (95% CI 0.34-0.99)	97.5%	0.09	(95% CI 0.83-1.2)	-1.3	2298	1
TM-willingness	Total	Employed physician (Q20): yes	1.6 (95% CI 0.92-2.75)	95.1%	13.3%	(95% CI 0.83-1.2)	-1.77	2652	1
TM-willingness	Total	Employed physician (Q20): not answered	3.16 (95% CI 0.33-53.5)	84.1%	8.37%	(95% CI 0.83-1.2)	-2.68	1811	1
TM-willingness	Total	Practice location (Q21): city (>100000 inhabitants)	1.16 (95% CI 0.73-2.01)	72.4%	47.2%	(95% CI 0.83-1.2)	-3.05	2123	1
TM-willingness	Total	Practice location (Q21): town (20000-100000 inhabitants)	1.59 (95% CI 1.05-2.42)	98.7%	6.55%	(95% CI 0.83-1.2)	-0.55	2338	1
TM-willingness	Total	Practice location (Q21): provincial town (5000-20000 inhabitants)	0.68 (95% CI 0.46-1.02)	96.1%	15.9%	(95% CI 0.83-1.2)	-1.59	2582	1
TM-willingness	Total	Practice location (Q21): rural area (<5000 inhabitants)	0.79 (95% CI 0.47-1.26)	82.6%	39.6%	(95% CI 0.83-1.2)	-2.94	2694	1
TM-willingness	Total	Practice location (Q21): not answered	0.63 (95% CI 0.02-30.4)	62.2%	9.68%	(95% CI 0.83-1.2)	-3.08	2517	1
TM-willingness	Total	Number of patient treated on average per quarter (Q22): < 500	1.87 (95% CI 0.66-5.65)	88.3%	15.4%	(95% CI 0.83-1.2)	-2.51	2594	1
TM-willingness	Total	Number of patient treated on average per quarter (Q22): 500-1000	0.63 (95% CI 0.42-0.94)	98.4%	6.5%	(95% CI 0.83-1.2)	-0.69	2782	1
TM-willingness	Total	Number of patient treated on average per quarter (Q22): >1000	1.44 (95% CI 0.97-2.15)	96.6%	0.16	(95% CI 0.83-1.2)	-1.54	2734	1
TM-willingness	Total	Number of patient treated on average per quarter (Q22): not answered	0.72 (95% CI 0.23-2.4)	70.2%	21.8%	(95% CI 0.83-1.2)	-3.06	2291	1
TM-willingness	Total	Possession of a smartdevice (Q23D): yes	2.26 (95% CI 1.18-4.24)	99.4%	0.32%	(95% CI 0.83-1.2)	-0.13	2571	1
TM-willingness	Total	Possession of a smartdevice (Q23D): no	0.52 (95% CI 0.24-1.01)	97.3%	6.29%	(95% CI 0.83-1.2)	-1.53	2838	1
TM-willingness	Total	Possession of a smartdevice (Q23D): not answered	0.32 (95% CI 0.07-1.03)	97.1%	3.24%	(95% CI 0.83-1.2)	-1.35	2495	1
TM-willingness	Total	Physician type (Q28): assigning physician	0.69 (95% CI 0.35-1.3)	86.5%	0.25	(95% CI 0.83-1.2)	-2.57	2639	1
TM-willingness	Total	Physician type (Q28): rheumatologist	1.4 (95% CI 0.72-2.73)	0.85	0.27	(95% CI 0.83-1.2)	-2.63	2710	1
TM-willingness	Total	Physician type (Q28): not answered	1.5e+16 (95% CI 0.13-4.8e+46)	98.7%	0.29%	(95% CI 0.83-1.2)	-0.11	737.3	1.01
TM-willingness	Total	Q30: Federal State of Brandenburg	0.71 (95% CI 0.44-1.07)	93.4%	0.23	(95% CI 0.83-1.2)	-2.19	2762	1
TM-willingness	Total	Q30: German reference Group	1.39 (95% CI 0.87-2.11)	93.3%	0.25	(95% CI 0.83-1.2)	-2.18	2956	1
TM-willingness	Male	Knowledge of TM (Q1): very poor	1.4 (95% CI 0.55-3.53)	0.78	0.24	(95% CI 0.83-1.2)	-2.49	2515	1
TM-willingness	Male	Knowledge of TM (Q1): poor	0.44 (95% CI 0.24-0.81)	99.6%	0	(95% CI 0.83-1.2)	0.92	2558	1
TM-willingness	Male	Knowledge of TM (Q1): unsatisfactory	0.68 (95% CI 0.34-1.3)	0.86	24.1%	(95% CI 0.83-1.2)	-2.22	2771	1
TM-willingness	Male	Knowledge of TM (Q1): satisfactory	1.7 (95% CI 0.77-3.97)	91.2%	16.7%	(95% CI 0.83-1.2)	-1.84	2634	1
TM-willingness	Male	Knowledge of TM (Q1): good	6.54 (95% CI 1.54-36.6)	99.7%	0	(95% CI 0.83-1.2)	1.56	1733	1
TM-willingness	Male	Knowledge of TM (Q1): very good	1.78 (95% CI 0.5-7.63)	80.8%	15.9%	(95% CI 0.83-1.2)	-2.47	2120	1
TM-willingness	Male	Knowledge of TM (Q1): not answered	2.13 (95% CI 0.18-40.6)	73.3%	11.2%	(95% CI 0.83-1.2)	-2.62	1900	1
TM-willingness	Male	Knowledge of TM concept (Q2): no	0.78 (95% CI 0.33-1.9)	70.5%	27.1%	(95% CI 0.83-1.2)	-2.71	2951	1
TM-willingness	Male	Knowledge of TM concept (Q2): yes	1.07 (95% CI 0.47-2.58)	55.9%	33.7%	(95% CI 0.83-1.2)	-2.79	2479	1
TM-willingness	Male	Knowledge of TM concept (Q2): not answered	2.93 (95% CI 0.33-59.3)	83.8%	9.39%	(95% CI 0.83-1.2)	-2.25	1767	1
TM-willingness	Male	Actual use of TM (Q3): no	0.16 (95% CI 0.07-0.4)	1	0	(95% CI 0.83-1.2)	5.5	1933	1
TM-willingness	Male	Actual use of TM (Q3): yes	6.15 (95% CI 2.64-14.3)	1	0	(95% CI 0.83-1.2)	6.13	1920	1
TM-willingness	Male	Actual use of TM (Q3): not answered	2.5e+10 (95% CI 0.03-7.9e+29)	97.7%	0.58%	(95% CI 0.83-1.2)	-0.31	750.6	1
TM-willingness	Male	Importance of TM for current work (Q5): very important	56100 (95% CI 1.03-5.9e+12)	99.8%	0.37%	(95% CI 0.83-1.2)	1.33	373.4	1
TM-willingness	Male	Importance of TM for current work (Q5): important	3.67 (95% CI 0.79-21.5)	96.2%	5.21%	(95% CI 0.83-1.2)	-1.19	2000	1
TM-willingness	Male	Importance of TM for current work (Q5): rather important	16.6 (95% CI 2.37-244)	1	0	(95% CI 0.83-1.2)	3.72	1024	1
TM-willingness	Male	Importance of TM for current work (Q5): rather not important	2.93 (95% CI 0.83-12)	96.3%	6.55%	(95% CI 0.83-1.2)	-1.27	2161	1
TM-willingness	Male	Importance of TM for current work (Q5): not important	1.71 (95% CI 0.87-3.3)	94.6%	12.7%	(95% CI 0.83-1.2)	-1.51	3109	1
TM-willingness	Male	Importance of TM for current work (Q5): not important at all	0.18 (95% CI 0.1-0.32)	1	0	(95% CI 0.83-1.2)	10.5	2448	1
TM-willingness	Male	Importance of TM for current work (Q5): not answered	1.17 (95% CI 0.28-5.27)	58.3%	20.3%	(95% CI 0.83-1.2)	-2.81	2767	1
TM-willingness	Male	Importance of TM for future work (Q6): very important	10.3 (95% CI 1.44-143)	99.8%	0	(95% CI 0.83-1.2)	1.23	1602	1
TM-willingness	Male	Importance of TM for future work (Q6): important	25.8 (95% CI 3.94-375)	1	0	(95% CI 0.83-1.2)	5.63	1136	1
TM-willingness	Male	Importance of TM for future work (Q6): rather important	2.1 (95% CI 1.02-4.54)	0.98	4.95%	(95% CI 0.83-1.2)	-0.71	2677	1
TM-willingness	Male	Importance of TM for future work (Q6): rather not important	1.54 (95% CI 0.76-3.43)	87.2%	21.4%	(95% CI 0.83-1.2)	-2.19	2785	1
TM-willingness	Male	Importance of TM for future work (Q6): not important	0.27 (95% CI 0.13-0.56)	1	0	(95% CI 0.83-1.2)	2.29	2471	1
TM-willingness	Male	Importance of TM for future work (Q6): not important at all	0.05 (95% CI 0.01-0.16)	1	0	(95% CI 0.83-1.2)	9.93	1962	1
TM-willingness	Male	Importance of TM for future work (Q6): not answered	1.17 (95% CI 0.26-5.55)	58.1%	19.7%	(95% CI 0.83-1.2)	-2.82	2596	1
TM-willingness	Male	Would like to exchange information with specialist via TM (Q7A)	7.03 (95% CI 3.65-14)	1	0	(95% CI 0.83-1.2)	8.69	2652	1
TM-willingness	Male	Would not like to exchange information with specialist via TM (Q7A)	0.11 (95% CI 0.05-0.23)	1	0	(95% CI 0.83-1.2)	10.8	2767	1
TM-willingness	Male	Answered does not apply regarding the willingness to exchange information with specialist via TM (Q7A)	0.76 (95% CI 0.24-2.54)	67.8%	21.9%	(95% CI 0.83-1.2)	-2.79	3004	1
TM-willingness	Male	Indication of TM relevance for future work in medical subareas (Q8): no	0.17 (95% CI 0.09-0.32)	1	0	(95% CI 0.83-1.2)	7.57	2572	1
TM-willingness	Male	Indication of TM relevance for future work in medical subareas (Q8): yes	4.93 (95% CI 2.56-9.45)	1	0	(95% CI 0.83-1.2)	6.19	2452	1
TM-willingness	Male	Indication of TM relevance for future work in medical subareas (Q8): not answered	2.12 (95% CI 0.68-7.66)	90.9%	11.7%	(95% CI 0.83-1.2)	-1.86	2545	1
TM-willingness	Male	Indication of TM relevance in subareas in rheumatology (Q9): no	0.34 (95% CI 0.18-0.65)	1	0	(95% CI 0.83-1.2)	2.8	2720	1
TM-willingness	Male	Indication of TM relevance in subareas in rheumatology (Q9): yes	4.8 (95% CI 1.57-15.3)	1	0	(95% CI 0.83-1.2)	2.12	2058	1
TM-willingness	Male	Indication of TM relevance in subareas in rheumatology (Q9): does not apply	1.34 (95% CI 0.79-2.46)	83.2%	32.3%	(95% CI 0.83-1.2)	-2.42	2722	1
TM-willingness	Male	Indication of TM relevance in subareas in rheumatology (Q9): not answered	0.88 (95% CI 0.13-6.82)	55.4%	15.2%	(95% CI 0.83-1.2)	-2.76	2549	1
TM-willingness	Male	Knowledge of TM (Q10): no	0.56 (95% CI 0.30-1.01)	96.8%	7.23%	(95% CI 0.83-1.2)	-0.92	2846	1
TM-willingness	Male	Knowledge of TM (Q10): yes	3.11 (95% CI 0.95-12.8)	97.1%	4.21%	(95% CI 0.83-1.2)	-0.96	2419	1
TM-willingness	Male	Knowledge of TM (Q10): does not apply	1.35 (95% CI 0.79-2.43)	85.5%	31.1%	(95% CI 0.83-1.2)	-2.31	2954	1
TM-willingness	Male	Knowledge of TM (Q10): not answered	0.54 (95% CI 0.06-5.22)	70.6%	10.7%	(95% CI 0.83-1.2)	-2.62	2222	1
TM-willingness	Male	Suitability of TM for exchange in rheumatology (Q11): no	0.09 (95% CI 0.03-0.26)	1	0	(95% CI 0.83-1.2)	6.19	2374	1
TM-willingness	Male	Suitability of TM for exchange in rheumatology (Q11): yes	2.55 (95% CI 1.25-5.18)	99.9%	0	(95% CI 0.83-1.2)	1.14	2339	1
TM-willingness	Male	Suitability of TM for exchange in rheumatology (Q11): does not apply	1.34 (95% CI 0.75-2.37)	84.1%	31.8%	(95% CI 0.83-1.2)	-2.42	2986	1
TM-willingness	Male	Suitability of TM for exchange in rheumatology (Q11): not answered	1.14 (95% CI 0.27-5.16)	0.58	21.4%	(95% CI 0.83-1.2)	-2.83	2377	1
TM-willingness	Male	TM - there should be no exchange (Q12E): disagree	9.93 (95% CI 3.95-25.5)	1	0	(95% CI 0.83-1.2)	6.07	2573	1
TM-willingness	Male	TM - there should be no exchange (Q12E): agree	0.05 (95% CI 0.01-0.19)	1	0	(95% CI 0.83-1.2)	6.34	1998	1
TM-willingness	Male	TM - there should be no exchange (Q12E): not answered	0.53 (95% CI 0.11-2.37)	80.4%	14.1%	(95% CI 0.83-1.2)	-2.45	2682	1
TM-willingness	Male	Think TM applications have no place in the care process (Q15E): no	8.66 (95% CI 4.06-18.8)	1	0	(95% CI 0.83-1.2)	9.6	2581	1
TM-willingness	Male	Think TM applications have no place in the care process (Q15E): yes	0.09 (95% CI 0.03-0.22)	1	0	(95% CI 0.83-1.2)	9.76	2232	1
TM-willingness	Male	Think TM applications have no place in the care process (Q15E): not answered	0.43 (95% CI 0.13-1.53)	91.2%	9.63%	(95% CI 0.83-1.2)	-1.95	2467	1
TM-willingness	Male	Age (Q16): < 30 years	6.2e+09 (95% CI 0.05-2.4e+29)	97.3%	0.53%	(95% CI 0.83-1.2)	-0.51	782.3	1
TM-willingness	Male	Age (Q16): 31-40 years	1.25 (95% CI 0.42-4.1)	66.5%	25.6%	(95% CI 0.83-1.2)	-2.74	2881	1
TM-willingness	Male	Age (Q16): 41-50 years	1.5 (95% CI 0.72-3.06)	87.3%	24.1%	(95% CI 0.83-1.2)	-2.34	2256	1
TM-willingness	Male	Age (Q16): 51-60 years	0.72 (95% CI 0.42-1.33)	86.9%	27.7%	(95% CI 0.83-1.2)	-2.28	2554	1
TM-willingness	Male	Age (Q16): > 61 years	0.99 (95% CI 0.55-1.92)	51.1%	44.5%	(95% CI 0.83-1.2)	-2.91	2150	1
TM-willingness	Male	Specialty (Q18): GP	0.61 (95% CI 0.2-1.72)	83.4%	18.5%	(95% CI 0.83-1.2)	-2.42	1906	1
TM-willingness	Male	Specialty (Q18): rheumatology	1.52 (95% CI 0.48-4.53)	0.77	20.9%	(95% CI 0.83-1.2)	-2.53	2600	1
TM-willingness	Male	Specialty (Q18): not answered	1.4e+10 (95% CI 0.12-5.9e+30)	97.6%	0.53%	(95% CI 0.83-1.2)	-0.36	688.8	1
TM-willingness	Male	Type of medical practice (Q19): single practice	0.79 (95% CI 0.45-1.41)	79.6%	36.3%	(95% CI 0.83-1.2)	-2.51	2720	1
TM-willingness	Male	Type of medical practice (Q19): joint practice	1.44 (95% CI 0.77-2.84)	86.4%	24.7%	(95% CI 0.83-1.2)	-2.07	2542	1
TM-willingness	Male	Type of medical practice (Q19): medical care center	1.52 (95% CI 0.56-5.1)	78.1%	20.9%	(95% CI 0.83-1.2)	-2.52	2552	1
TM-willingness	Male	Type of medical practice (Q19): others	0.61 (95% CI 0.19-2.08)	77.9%	0.18	(95% CI 0.83-1.2)	-2.46	2497	1
TM-willingness	Male	Type of medical practice (Q19): not answered	8.3e-12 (95% CI 1.9e-30-2.09)	99.4%	0.21%	(95% CI 0.83-1.2)	1.03	774	1.01
TM-willingness	Male	Employed physician (Q20): no	0.77 (95% CI 0.29-1.72)	72.6%	27.9%	(95% CI 0.83-1.2)	-2.64	2641	1
TM-willingness	Male	Employed physician (Q20): yes	1.39 (95% CI 0.56-3.62)	75.7%	26.4%	(95% CI 0.83-1.2)	-2.6	2757	1
TM-willingness	Male	Employed physician (Q20): not answered	0.56 (95% CI 0.02-30.7)	64.9%	8.34%	(95% CI 0.83-1.2)	-2.72	2672	1
TM-willingness	Male	Practice location (Q21): city (>100000 inhabitants)	1.23 (95% CI 0.61-2.52)	71.3%	34.8%	(95% CI 0.83-1.2)	-2.66	2591	1
TM-willingness	Male	Practice location (Q21): town (20000-100000 inhabitants)	2.09 (95% CI 1.03-4.1)	98.8%	3.71%	(95% CI 0.83-1.2)	-0.26	2455	1
TM-willingness	Male	Practice location (Q21): provincial town (5000-20000 inhabitants)	0.65 (95% CI 0.34-1.14)	92.5%	0.18	(95% CI 0.83-1.2)	-1.81	2726	1
TM-willingness	Male	Practice location (Q21): rural area (<5000 inhabitants)	0.64 (95% CI 0.30-1.3)	88.3%	20.5%	(95% CI 0.83-1.2)	-2.18	2885	1
TM-willingness	Male	Practice location (Q21): not answered	0.58 (95% CI 0.01-25.7)	0.64	9.37%	(95% CI 0.83-1.2)	-2.67	2567	1
TM-willingness	Male	Number of patient treated on average per quarter (Q22): < 500	3.95 (95% CI 0.37-85.9)	88.7%	7.42%	(95% CI 0.83-1.2)	-1.99	1219	1
TM-willingness	Male	Number of patient treated on average per quarter (Q22): 500-1000	0.78 (95% CI 0.41-1.48)	77.1%	32.7%	(95% CI 0.83-1.2)	-2.65	2591	1
TM-willingness	Male	Number of patient treated on average per quarter (Q22): >1000	1.22 (95% CI 0.65-2.24)	74.7%	36.8%	(95% CI 0.83-1.2)	-2.55	2651	1
TM-willingness	Male	Number of patient treated on average per quarter (Q22): not answered	0.53 (95% CI 0.09-3.02)	78.6%	12.9%	(95% CI 0.83-1.2)	-2.52	2816	1
TM-willingness	Male	Possession of a smartdevice (Q23D): yes	1.16 (95% CI 0.43-3.36)	61.8%	27.5%	(95% CI 0.83-1.2)	-2.83	2771	1
TM-willingness	Male	Possession of a smartdevice (Q23D): no	1.46 (95% CI 0.44-5.16)	73.4%	19.5%	(95% CI 0.83-1.2)	-2.58	2370	1
TM-willingness	Male	Possession of a smartdevice (Q23D): not answered	0.13 (95% CI 0.005-1.53)	95.9%	2.95%	(95% CI 0.83-1.2)	-1.25	1915	1
TM-willingness	Male	Physician type (Q28): assigning physician	0.62 (95% CI 0.23-1.47)	0.86	19.9%	(95% CI 0.83-1.2)	-2.25	2655	1
TM-willingness	Male	Physician type (Q28): rheumatologist	1.63 (95% CI 0.62-3.92)	84.7%	19.3%	(95% CI 0.83-1.2)	-2.32	2442	1
TM-willingness	Male	Q30: Federal State of Brandenburg	0.85 (95% CI 0.46-1.51)	70.7%	41.9%	(95% CI 0.83-1.2)	-2.73	2946	1
TM-willingness	Male	Q30: German reference Group	1.18 (95% CI 0.64-2.17)	70.7%	40.9%	(95% CI 0.83-1.2)	-2.75	2475	1
TM-willingness	Female	Knowledge of TM (Q1): very poor	1.4 (95% CI 0.54-3.42)	76.8%	25.4%	(95% CI 0.83-1.2)	-2.53	2416	1
TM-willingness	Female	Knowledge of TM (Q1): poor	0.44 (95% CI 0.25-0.83)	99.5%	0	(95% CI 0.83-1.2)	0.58	2119	1
TM-willingness	Female	Knowledge of TM (Q1): unsatisfactory	0.69 (95% CI 0.34-1.36)	86.1%	24.1%	(95% CI 0.83-1.2)	-2.23	2586	1
TM-willingness	Female	Knowledge of TM (Q1): satisfactory	1.68 (95% CI 0.8-3.82)	90.5%	16.4%	(95% CI 0.83-1.2)	-2.01	2672	1
TM-willingness	Female	Knowledge of TM (Q1): good	6.28 (95% CI 1.57-35.2)	99.9%	0	(95% CI 0.83-1.2)	1.59	1525	1
TM-willingness	Female	Knowledge of TM (Q1): very good	1.79 (95% CI 0.46-8.43)	0.81	16.1%	(95% CI 0.83-1.2)	-2.43	2479	1
TM-willingness	Female	Knowledge of TM (Q1): not answered	2.02 (95% CI 0.18-36.7)	72.9%	11.6%	(95% CI 0.83-1.2)	-2.59	1873	1.01
TM-willingness	Female	Knowledge of TM concept (Q2): no	0.76 (95% CI 0.32-2.05)	70.9%	27.2%	(95% CI 0.83-1.2)	-2.76	2200	1
TM-willingness	Female	Knowledge of TM concept (Q2): yes	1.08 (95% CI 0.45-2.52)	57.2%	0.34	(95% CI 0.83-1.2)	-2.82	2409	1
TM-willingness	Female	Knowledge of TM concept (Q2): not answered	2.94 (95% CI 0.27-76)	81.8%	9.79%	(95% CI 0.83-1.2)	-2.28	1443	1
TM-willingness	Female	Actual use of TM (Q3): no	0.16 (95% CI 0.06-0.37)	1	0	(95% CI 0.83-1.2)	5.86	1865	1
TM-willingness	Female	Actual use of TM (Q3): yes	6.08 (95% CI 2.63-14.3)	1	0	(95% CI 0.83-1.2)	5.12	2129	1
TM-willingness	Female	Actual use of TM (Q3): not answered	4.2e+10 (95% CI 0.09-7e+30)	97.1%	0.79%	(95% CI 0.83-1.2)	-0.47	750.9	1
TM-willingness	Female	Importance of TM for current work (Q5): very important	47000 (95% CI 1.53-4.2e+12)	99.8%	0	(95% CI 0.83-1.2)	1.99	521.3	1.01
TM-willingness	Female	Importance of TM for current work (Q5): important	3.71 (95% CI 0.83-24.1)	96.2%	4.39%	(95% CI 0.83-1.2)	-1.07	1514	1
TM-willingness	Female	Importance of TM for current work (Q5): rather important	15.4 (95% CI 2.38-227)	1	0	(95% CI 0.83-1.2)	3.07	1129	1
TM-willingness	Female	Importance of TM for current work (Q5): rather not important	2.93 (95% CI 0.84-13)	96.2%	5.58%	(95% CI 0.83-1.2)	-1.1	1772	1
TM-willingness	Female	Importance of TM for current work (Q5): not important	1.72 (95% CI 0.89-3.57)	94.7%	13.4%	(95% CI 0.83-1.2)	-1.57	2851	1
TM-willingness	Female	Importance of TM for current work (Q5): not important at all	0.18 (95% CI 0.1-0.33)	1	0	(95% CI 0.83-1.2)	9.51	2700	1
TM-willingness	Female	Importance of TM for current work (Q5): not answered	1.14 (95% CI 0.25-4.86)	57.2%	0.2	(95% CI 0.83-1.2)	-2.78	2889	1
TM-willingness	Female	Importance of TM for future work (Q6): very important	10.9 (95% CI 1.64-159)	99.7%	0	(95% CI 0.83-1.2)	1.27	1834	1
TM-willingness	Female	Importance of TM for future work (Q6): important	26 (95% CI 4.44-354)	1	0	(95% CI 0.83-1.2)	8.24	914.9	1
TM-willingness	Female	Importance of TM for future work (Q6): rather important	2.1 (95% CI 1-4.63)	97.4%	4.58%	(95% CI 0.83-1.2)	-0.86	2580	1
TM-willingness	Female	Importance of TM for future work (Q6): rather not important	1.54 (95% CI 0.75-3.28)	88.1%	21.2%	(95% CI 0.83-1.2)	-2.16	2755	1
TM-willingness	Female	Importance of TM for future work (Q6): not important	0.27 (95% CI 0.13-0.59)	1	0	(95% CI 0.83-1.2)	3.14	2525	1
TM-willingness	Female	Importance of TM for future work (Q6): not important at all	0.05 (95% CI 0.01-0.16)	1	0	(95% CI 0.83-1.2)	7.58	2041	1
TM-willingness	Female	Importance of TM for future work (Q6): not answered	1.17 (95% CI 0.24-5.32)	58.4%	20.4%	(95% CI 0.83-1.2)	-2.73	2404	1
TM-willingness	Female	Would like to exchange information with specialist via TM (Q7A)	7.09 (95% CI 3.63-14.4)	1	0	(95% CI 0.83-1.2)	11.2	2909	1
TM-willingness	Female	Would not like to exchange information with specialist via TM (Q7A)	0.11 (95% CI 0.05-0.23)	1	0	(95% CI 0.83-1.2)	11.7	2847	1
TM-willingness	Female	Answered does not apply regarding the willingness to exchange information with specialist via TM (Q7A)	0.75 (95% CI 0.23-2.57)	68.4%	21.2%	(95% CI 0.83-1.2)	-2.57	2707	1
TM-willingness	Female	Indication of TM relevance for future work in medical subareas (Q8): no	0.17 (95% CI 0.09-0.32)	1	0	(95% CI 0.83-1.2)	6.83	2179	1
TM-willingness	Female	Indication of TM relevance for future work in medical subareas (Q8): yes	4.94 (95% CI 2.64-9.6)	1	0	(95% CI 0.83-1.2)	6.66	2252	1
TM-willingness	Female	Indication of TM relevance for future work in medical subareas (Q8): not answered	2.11 (95% CI 0.68-7.31)	90.9%	12.2%	(95% CI 0.83-1.2)	-1.87	2646	1
TM-willingness	Female	Indication of TM relevance in subareas in rheumatology (Q9): no	0.34 (95% CI 0.18-0.615)	1	0	(95% CI 0.83-1.2)	2.3	2794	1
TM-willingness	Female	Indication of TM relevance in subareas in rheumatology (Q9): yes	4.85 (95% CI 1.68-16)	1	0	(95% CI 0.83-1.2)	2.15	2095	1
TM-willingness	Female	Indication of TM relevance in subareas in rheumatology (Q9): does not apply	1.36 (95% CI 0.79-2.38)	84.9%	30.7%	(95% CI 0.83-1.2)	-2.38	2753	1
TM-willingness	Female	Indication of TM relevance in subareas in rheumatology (Q9): not answered	0.87 (95% CI 0.14-7.51)	55.8%	15.2%	(95% CI 0.83-1.2)	-2.83	2650	1
TM-willingness	Female	Knowledge of TM (Q10): no	0.56 (95% CI 0.32-1.02)	97.1%	8.05%	(95% CI 0.83-1.2)	-0.93	3192	1
TM-willingness	Female	Knowledge of TM (Q10): yes	3.2 (95% CI 0.89-14.2)	96.9%	4.24%	(95% CI 0.83-1.2)	-1.1	2221	1
TM-willingness	Female	Knowledge of TM (Q10): does not apply	1.35 (95% CI 0.76-2.34)	83.4%	0.31	(95% CI 0.83-1.2)	-2.34	2272	1
TM-willingness	Female	Knowledge of TM (Q10): not answered	0.54 (95% CI 0.07-5.85)	69.6%	11.6%	(95% CI 0.83-1.2)	-2.63	2753	1
TM-willingness	Female	Suitability of TM for exchange in rheumatology (Q11): no	0.09 (95% CI 0.03-0.25)	1	0	(95% CI 0.83-1.2)	7.18	2504	1
TM-willingness	Female	Suitability of TM for exchange in rheumatology (Q11): yes	2.5 (95% CI 1.28-5.01)	99.7%	0	(95% CI 0.83-1.2)	0.96	2868	1
TM-willingness	Female	Suitability of TM for exchange in rheumatology (Q11): does not apply	1.34 (95% CI 0.8-2.5)	84.7%	31.6%	(95% CI 0.83-1.2)	-2.32	2413	1
TM-willingness	Female	Suitability of TM for exchange in rheumatology (Q11): not answered	1.17 (95% CI 0.27-5.33)	58.7%	20.7%	(95% CI 0.83-1.2)	-2.77	2783	1
TM-willingness	Female	TM - there should be no exchange (Q12E): disagree	9.6 (95% CI 3.85-24.2)	1	0	(95% CI 0.83-1.2)	9.16	2597	1
TM-willingness	Female	TM - there should be no exchange (Q12E): agree	0.05 (95% CI 0.01-0.18)	1	0	(95% CI 0.83-1.2)	8.39	1852	1
TM-willingness	Female	TM - there should be no exchange (Q12E): not answered	0.53 (95% CI 0.12-2.39)	80.4%	13.2%	(95% CI 0.83-1.2)	-2.41	2692	1
TM-willingness	Female	Think TM applications have no place in the care process (Q15E): no	8.45 (95% CI 4.09-18.6)	1	0	(95% CI 0.83-1.2)	8.63	2545	1
TM-willingness	Female	Think TM applications have no place in the care process (Q15E): yes	0.09 (95% CI 0.04-0.22)	1	0	(95% CI 0.83-1.2)	7.91	2626	1
TM-willingness	Female	Think TM applications have no place in the care process (Q15E): not answered	0.42 (95% CI 0.12-1.52)	91.1%	9.31%	(95% CI 0.83-1.2)	-1.98	2378	1
TM-willingness	Female	Age (Q16): < 30 years	1.6e+10 (95% CI 0.09-2.5e+31)	97.7%	0.71%	(95% CI 0.83-1.2)	-0.53	691.6	1
TM-willingness	Female	Age (Q16): 31-40 years	1.29 (95% CI 0.41-4.16)	66.9%	23.7%	(95% CI 0.83-1.2)	-2.52	2532	1
TM-willingness	Female	Age (Q16): 41-50 years	1.47 (95% CI 0.7-3.24)	83.4%	24.2%	(95% CI 0.83-1.2)	-2.34	2593	1
TM-willingness	Female	Age (Q16): 51-60 years	0.73 (95% CI 0.41-1.29)	85.5%	29.9%	(95% CI 0.83-1.2)	-2.29	2692	1
TM-willingness	Female	Age (Q16): > 61 years	0.99 (95% CI 0.54-1.87)	50.9%	45.7%	(95% CI 0.83-1.2)	-2.88	2585	1
TM-willingness	Female	Specialty (Q18): GP	0.61 (95% CI 0.2-1.75)	82.4%	19.1%	(95% CI 0.83-1.2)	-2.4	2369	1
TM-willingness	Female	Specialty (Q18): rheumatology	1.51 (95% CI 0.54-4.92)	78.4%	20.8%	(95% CI 0.83-1.2)	-2.48	2558	1
TM-willingness	Female	Specialty (Q18): not answered	1.5e+10 (95% CI 0.07-4.6e+30)	97.7%	0.61%	(95% CI 0.83-1.2)	-0.15	913.1	1
TM-willingness	Female	Type of medical practice (Q19): single practice	0.78 (95% CI 0.42-1.35)	80.6%	35.3%	(95% CI 0.83-1.2)	-2.47	2432	1
TM-willingness	Female	Type of medical practice (Q19): joint practice	1.45 (95% CI 0.80-2.77)	87.1%	25.4%	(95% CI 0.83-1.2)	-2.21	2751	1
TM-willingness	Female	Type of medical practice (Q19): medical care center	1.52 (95% CI 0.53-4.75)	77.3%	20.5%	(95% CI 0.83-1.2)	-2.58	2851	1
TM-willingness	Female	Type of medical practice (Q19): others	0.61 (95% CI 0.19-2.02)	0.79	17.9%	(95% CI 0.83-1.2)	-2.54	2594	1
TM-willingness	Female	Type of medical practice (Q19): not answered	1.1e-11 (95% CI 1e-31-1.78)	99.1%	0.4%	(95% CI 0.83-1.2)	0.2	908.8	1
TM-willingness	Female	Employed physician (Q20): no	0.78 (95% CI 0.33-1.93)	0.71	29.4%	(95% CI 0.83-1.2)	-2.66	2823	1
TM-willingness	Female	Employed physician (Q20): yes	1.42 (95% CI 0.5-3.78)	76.7%	23.2%	(95% CI 0.83-1.2)	-2.52	2852	1
TM-willingness	Female	Employed physician (Q20): not answered	0.51 (95% CI 0.02-22.2)	66.2%	8.18%	(95% CI 0.83-1.2)	-2.65	2386	1
TM-willingness	Female	Practice location (Q21): city (>100000 inhabitants)	1.23 (95% CI 0.61-2.5)	71.7%	34.6%	(95% CI 0.83-1.2)	-2.7	3234	1
TM-willingness	Female	Practice location (Q21): town (20000-100000 inhabitants)	2.11 (95% CI 1.08-4.54)	98.2%	2.92%	(95% CI 0.83-1.2)	-0.82	2127	1
TM-willingness	Female	Practice location (Q21): provincial town (5000-20000 inhabitants)	0.64(95% CI 0.36-1.18)	92.9%	18.4%	(95% CI 0.83-1.2)	-1.79	2828	1
TM-willingness	Female	Practice location (Q21): rural area (<5000 inhabitants)	0.65 (95% CI 0.3-1.37)	86.5%	20.9%	(95% CI 0.83-1.2)	-2.2	2733	1
TM-willingness	Female	Practice location (Q21): not answered	0.55 (95% CI 0.01-26.2)	64.8%	8.81%	(95% CI 0.83-1.2)	-2.75	2562	1
TM-willingness	Female	Number of patient treated on average per quarter (Q22): < 500	3.82 (95% CI 0.46-72.3)	88.9%	8.16%	(95% CI 0.83-1.2)	-2.06	1863	1
TM-willingness	Female	Number of patient treated on average per quarter (Q22): 500-1000	0.78 (95% CI 0.42-1.49)	77.4%	34.4%	(95% CI 0.83-1.2)	-2.55	2876	1
TM-willingness	Female	Number of patient treated on average per quarter (Q22): >1000	1.22 (95% CI 0.67-2.24)	74.4%	38.3%	(95% CI 0.83-1.2)	-2.64	2654	1
TM-willingness	Female	Number of patient treated on average per quarter (Q22): not answered	0.52 (95% CI 0.09-3.56)	77.3%	12.7%	(95% CI 0.83-1.2)	-2.5	2645	1
TM-willingness	Female	Possession of a smartdevice (Q23D): yes	1.17 (95% CI 0.46-3.39)	62.5%	28.5%	(95% CI 0.83-1.2)	-2.78	2546	1
TM-willingness	Female	Possession of a smartdevice (Q23D): no	1.44 (95% CI 0.42-5.01)	73.2%	21.6%	(95% CI 0.83-1.2)	-2.63	2577	1
TM-willingness	Female	Possession of a smartdevice (Q23D): not answered	0.14 (95% CI 0.007-1.65)	96.1%	3.08%	(95% CI 0.83-1.2)	-1.4	1635	1
TM-willingness	Female	Physician type (Q28): assigning physician	0.62 (95% CI 0.24-1.49)	0.85	19.2%	(95% CI 0.83-1.2)	-2.3	2729	1
TM-willingness	Female	Physician type (Q28): rheumatologist	1.56 (95% CI 0.66-4.21)	83.2%	20.5%	(95% CI 0.83-1.2)	-2.4	2854	1
TM-willingness	Female	Q30: Federal State of Brandenburg	0.84 (95% CI 0.47-1.54)	71.8%	41.4%	(95% CI 0.83-1.2)	-2.75	2801	1
TM-willingness	Female	Q30: German reference Group	1.18 (95% CI 0.64-2.13)	70.5%	41.3%	(95% CI 0.83-1.2)	-2.71	2702	1
