# Supplementary material for: Factors Associated With Telemedicine Use Among German General Practitioners and Rheumatologists: Secondary Analysis of Data From a Nationwide Survey
Source: J Med Internet Res. 2022 Nov 30;24(11):e40304. doi: 10.2196/40304 (PMC9752470; doi:10.2196/40304)
Supplement: Multimedia Appendix 4 [file jmir_v24i11e40304_app4.xlsx]

## Sheet: TM-use - total
Best 5 models (cumulative posterior probability = 0.37)
Variables	p!=0	EV	SD	model 1	model 2	model 3	model 4	model 5
Intercept	100	-0.19	0.29	0.09	-0.2	-5.5	-0.31	-0.25
Knowledge of TM (Q1): very poor	16.7	-0.14	0.37
Knowledge of TM (Q1): poor	7.2	-0.03	0.15
Knowledge of TM (Q1): good	22.4	0.17	0.36				0.77
Knowledge of TM (Q1): very good	20.6	0.24	0.54					1.18
Willingness to use TM (Q4A): no	100	-1.52	0.34	-1.53	-1.55	-1.5	-1.5	-1.56
Importance of TM for current work (Q5): very important	4.5	0.04	0.23
Importance of TM for current work (Q5): important	2.4	0.01	0.10
Importance of TM for current work (Q5): rather important	1.5	0.005	0.05
Importance of TM for current work (Q5): rather not important	0	0	0
Importance of TM for current work (Q5): not important at all	100	-1.86	0.34	-1.90	-1.89	-1.91	-1.82	-1.89
Importance of TM for future work (Q6): important	0.7	0.001	0.03
Importance of TM for future work (Q6): not important	1.4	-0.005	0.06
Importance of TM for future work (Q6): not important at all	1.9	0.01	0.13
Knowledge of TM (Q10): yes	2.4	0.01	0.11
TM - there should be no exchange (Q12E): disagree	0	0	0
Sex (Q17): female	33.5	-0.18	0.29	-0.57
Number of patient treated on average per quarter (Q22): >1000	19.1	0.10	0.23			0.53
Possession of a smartdevice (Q23D): no	6.6	-0.06	0.26
Indication of TM relevance for future work in medical subareas (Q8): no	0.7	-0.001	0.03
Would not like to exchange information with specialist via TM (Q7A)	0	0	0
Number of variables in the model				3	2	3	3	3
BIC (bayesian information criterion)				-2423	-2423	-2421	-2421	-2421
Posterior probabilities of the model				0.12	0.09	0.05	0.05	0.05
Legend
p!=0: the posterior probability that each variable is non-zero (in percent)
EV: posterior coefficient expected value
SD: the posterior standard deviation of each coefficient (from model averaging)

## Sheet: TM-use - male
Best 5 models (cumulative posterior probability = 0.46)
Variables	p!=0	EV	SD	model 1	model 2	model 3	model 4	model 5
Intercept	100	-0.22	0.28	-0.08	-0.37	-0.15	-0.19	-0.23
Knowledge of TM (Q1): very poor	1.2	-0.01	0.12
Knowledge of TM (Q1): good	1.2	0.008	0.09
Willingness to use TM (Q4A): no	99	-1.4	0.49	-1.48	-1.4	-1.4	-1.41	-1.47
Importance of TM for current work (Q5): very important	20.5	0.38	0.9				1.8
Importance of TM for current work (Q5): important	15.3	0.17	0.46					1.04
Importance of TM for current work (Q5): rather important	0	0	0
Importance of TM for current work (Q5): rather not important	1.8	0.01	0.11
Importance of TM for current work (Q5): not important at all	100	-2.07	0.48	-2.15	-2.14	-2.1	-2.09	-2.05
Importance of TM for future work (Q6): very important	6.6	0.06	0.28
Importance of TM for future work (Q6): important	0	0	0
Importance of TM for future work (Q6): rather not important	90.4	1.1	0.54	1.18	1.27	1.1	1.25	1.29
Importance of TM for future work (Q6): not important	0	0	0
Importance of TM for future work (Q6): not important at all	0	0	0
Knowledge of TM (Q10): yes	9.8	0.1	0.35
Suitability of TM for exchange in rheumatology (Q11): yes	24.2	0.19	0.38		0.8
TM - there should be no exchange (Q12E): agree	0	0	0
Type of medical practice (Q19): medical care center	1.1	0.008	0.09
Number of patient treated on average per quarter (Q22): < 500	72.6	-11.9	743	-16.3	-16.6		-16.3	-16.3
Physician type (Q28): assigning physician	0	0	0
Indication of TM relevance for future work in medical subareas (Q8): no	0	0	0
Indication of TM relevance in subareas in rheumatology (Q9): yes	3.5	0.02	0.13
Think TM services have no place in the care process (Q15E): no	0	0	0
Would not like to exchange information with specialist via TM (Q7A)	0	0	0
Number of variables in the model				4	5	3	5	5
BIC (bayesian information criterion)				-917.6	-916.7	-915.9	-915.7	-915.2
Posterior probabilities of the model				0.17	0.11	0.07	0.07	0.05
Legend
p!=0: the posterior probability that each variable is non-zero (in percent)
EV: posterior coefficient expected value
SD: the posterior standard deviation of each coefficient (from model averaging)

## Sheet: TM-use - female
Best 5 models (cumulative posterior probability = 0.41)
Variables	p!=0	EV	SD	model 1	model 2	model 3	model 4	model 5
Intercept	100	-0.24	0.28	-0.08	-0.37	-0.19	-0.15	-0.19
Knowledge of TM (Q1): very poor	1	-0.009	0.11
Knowledge of TM (Q1): good	1.9	0.01	0.12
Knowledge of TM (Q1): very good	23.6	0.33	0.69			1.36
Willingness to use TM (Q4A): no	99.2	-1.39	0.49	-1.48	-1.4	-1.46	-1.4	-1.41
Importance of TM for current work (Q5): very important	16.3	0.3	0.82					1.8
Importance of TM for current work (Q5): important	13.4	0.14	0.43
Importance of TM for current work (Q5): rather important	0	0	0
Importance of TM for current work (Q5): rather not important	0	0	0
Importance of TM for current work (Q5): not important at all	100	-2.1	0.48	-2.15	-2.14	-2.22	-2.1	-2.09
Importance of TM for future work (Q6): very important	3.9	0.04	0.22
Importance of TM for future work (Q6): important	0	0	0
Importance of TM for future work (Q6): rather not important	92.2	1.13	0.53	1.18	1.27	1.27	1.1	1.25
Importance of TM for future work (Q6): not important	0	0	0
Importance of TM for future work (Q6): not important at all	0	0	0
Knowledge of TM (Q10): yes	10.6	0.11	0.37
Suitability of TM for exchange in rheumatology (Q11): yes	23.9	0.18	0.38		0.8
TM - there should be no exchange (Q12E): disagree	0	0	0
Type of medical practice (Q19): medical care center	1.7	0.01	0.12
Practice location (Q21): rural area (<5000 inhabitants)	0.7	-0.004	0.07
Number of patient treated on average per quarter (Q22): < 500	67.5	-11.1	716.7	-16.3	-16.6	-16.3		-16.3
Physician type (Q28): rheumatologist	0	0	0
Indication of TM relevance for future work in medical subareas (Q8): no	0	0	0
Indication of TM relevance in subareas in rheumatology (Q9): yes	0.9	0.005	0.07
Think TM services have no place in the care process (Q15E): no	0	0	0
Would like to exchange information with specialist via TM (Q7A)	0	0	0
Number of variables in the model				4	5	5	3	5
BIC (bayesian information criterion)				-917.6	-916.7	-916.3	-915.9	-915.7
Posterior probabilities of the model				0.14	0.09	0.07	0.06	0.05
Legend
p!=0: the posterior probability that each variable is non-zero (in percent)
EV: posterior coefficient expected value
SD: the posterior standard deviation of each coefficient (from model averaging)

## Sheet: TM-will - total
Best 5 models (cumulative posterior probability = 0.38)
Variables	p!=0	EV	SD	model 1	model 2	model 3	model 4	model 5
Intercept	100	2.29	0.72	2.03	2.99	2.18	1.47	1.86
Knowledge of TM (Q1): good	5.9	0.06	0.28
Knowledge of TM concept (Q2): no	0	0	0
Actual use of TM (Q3): no	100	-1.83	0.4	-1.88	-1.87	-1.84	-1.79	-1.83
Importance of TM for current work (Q5): important	0.7	0.002	0.06
Importance of TM for current work (Q5): rather important	7.2	0.07	0.29
Importance of TM for current work (Q5): rather not important	0.8	-0.003	0.05
Importance of TM for current work (Q5): not important at all	0	0	0
Importance of TM for future work (Q6): very important	2	0.01	0.15
Importance of TM for future work (Q6): important	18.5	0.19	0.45					0.91
Importance of TM for future work (Q6): rather not important	1.5	-0.006	0.07
Importance of TM for future work (Q6): not important	100	-1.42	0.33	-1.43	-1.5	-1.57	-1.47	-1.3
Importance of TM for future work (Q6): not important at all	100	-1.89	0.43	-1.85	-2.04	-2.11	-1.94	-1.73
Knowledge of TM (Q10): yes	0	0	0
Suitability of TM for exchange in rheumatology (Q11): no	100	-1.94	0.51	-2	-1.91	-2	-2.21	-1.96
TM - there should be no exchange (Q12E): disagree	46.3	0.52	0.63	1.09			1.5	1.07
TM - there should be no exchange (Q12E): agree	8.9	-0.13	0.47995
Age (Q16): 31-40 years	0.8	0.002	0.05
Age (Q16): 51-60 years	85.8	-0.67	0.37	-0.82	-0.79	-0.8	-0.81	-0.79
Possession of a smartdevice (Q23D): yes	14.6	0.13	0.35
Indication of TM relevance for future work in medical subareas (Q8): yes	100	1.04	0.27	1.02	1.11	1.07	1.05	1.01
Indication of TM relevance in subareas in rheumatology (Q9): no	0.8	-0.002	0.04
Indication of TM relevance in subareas in rheumatology (Q9): yes	2.4	0.01	0.11
Think TM services have no place in the care process (Q15E): yes	83.6	-1.21	0.69	-1.32	-1.69	-1.66		-1.29
Would not like to exchange information with specialist via TM (Q7A)	20.9	-0.19	0.41
Number of variables in the model				8	7	8	7	9
BIC (bayesian information criterion)				-2350.8	-2350.12	-2348.8	-2348.3	-2348.1
Posterior probabilities of the model				0.14	0.1	0.05	0.04	0.04
Legend
p!=0: the posterior probability that each variable is non-zero (in percent)
EV: posterior coefficient expected value
SD: the posterior standard deviation of each coefficient (from model averaging)

## Sheet: TM-will - male
Best 5 models (cumulative posterior probability = 0.10)
Variables	p!=0	EV	SD	model 1	model 2	model 3	model 4	model 5
Intercept	100	2.66	0.85	3.12	3	2.88	3.21	3.51
Knowledge of TM (Q1): poor	3.3	-0.02	0.12
Knowledge of TM (Q1): good	2	0.02	0.17
Actual use of TM (Q3): no	92.4	-1.47	0.68	-1.88	-1.7	-1.7	-1.47	-1.44
Importance of TM for current work (Q5): very important	1.2	0.17	100.3
Importance of TM for current work (Q5): rather important	3.6	0.05	0.35
Importance of TM for current work (Q5): not important at all	32.1	-0.32	0.54				-0.88	-1.17
Importance of TM for future work (Q6): very important	1.1	0.008	0.14
Importance of TM for future work (Q6): important	79.5	1.94	1.4	2.44	2.27	2.84	2
Importance of TM for future work (Q6): rather not important	12.2	0.1	0.31
Importance of TM for future work (Q6): not important	19.7	-0.21	0.48
Importance of TM for future work (Q6): not important at all	37	-0.61	0.94		-1.43
Knowledge of TM (Q10): yes	0.5	-0.0002	0.06
Suitability of TM for exchange in rheumatology (Q11): no	78.4	-1.3	0.89	-1.55	-1.46	-1.61	-1.59	-1.78
TM - there should be no exchange (Q12E): disagree	19.5	0.26	0.6
Practice location (Q21): town (20000-100000 inhabitants)	9.4	0.07	0.28
Indication of TM relevance for future work in medical subareas (Q8): no	96.5	-1.26	0.47	-1.47	-1.28	-1.23	-1.41	-1.4
Indication of TM relevance in subareas in rheumatology (Q9): no	3.6	-0.03	0.17
Indication of TM relevance in subareas in rheumatology (Q9): yes	9.6	0.1	0.36
Think TM services have no place in the care process (Q15E): yes	61.2	-0.95	0.9	-1.74	-1.53		-1.64	-1.68
Would not like to exchange information with specialist via TM (Q7A)	34.4	-0.46	0.73			-1.63
Number of variables in the model				5	6	5	6	5
BIC (bayesian information criterion)				-897	-896.6	-896.4	-896.2	-896
Posterior probabilities of the model				0.03	0.02	0.02	0.02	0.02
Legend
p!=0: the posterior probability that each variable is non-zero (in percent)
EV: posterior coefficient expected value
SD: the posterior standard deviation of each coefficient (from model averaging)

## Sheet: TM-will - female
Best 5 models (cumulative posterior probability = 0.10)
Variables	p!=0	EV	SD	model 1	model 2	model 3	model 4	model 5
Intercept	100	1.18	0.68	1.24	1.3	1.18	1.74	1.27
Knowledge of TM (Q1): poor	3.5	-0.02	0.13
Knowledge of TM (Q1): good	2	0.02	0.17
Actual use of TM (Q3): yes	91.9	1.45	0.69	1.88	1.69	1.7	1.47	1.81
Importance of TM for current work (Q5): very important	1.2	0.18	103.6
Importance of TM for current work (Q5): rather important	3.8	0.05	0.36
Importance of TM for current work (Q5): not important at all	32.4	-0.33	0.55				-0.88
Importance of TM for future work (Q6): very important	1.1	0.009	0.15
Importance of TM for future work (Q6): important	80.6	1.97	1.4	2.46	2.3	2.9	2.01	2.68
Importance of TM for future work (Q6): rather important	12	0.1	0.31
Importance of TM for future work (Q6): not important	19	-0.2	0.47
Importance of TM for future work (Q6): not important at all	36.3	-0.6	0.93		-1.43
Knowledge of TM (Q10): yes	0.5	-0.0002	0.06
Suitability of TM for exchange in rheumatology (Q11): no	80	-1.32	0.88	-1.55	-1.46	-1.6	-1.58	-1.39
Suitability of TM for exchange in rheumatology (Q11): yes	0.5	0.001	0.04
TM - there should be no exchange (Q12E): disagree	20.1	0.27	0.61
Practice location (Q21): town (20000-100000 inhabitants)	9.4	0.07	0.27
Indication of TM relevance for future work in medical subareas (Q8): no	96.9	-1.27	0.47	-1.47	-1.28	-1.23	-1.41	-1.24
Indication of TM relevance in subareas in rheumatology (Q9): yes	10.2	0.1	0.37
Think TM services have no place in the care process (Q15E): yes	59.4	-0.92	0.9	-1.74	-1.53		-1.64	-1.3
Would not like to exchange information with specialist via TM (Q7A)	36	-0.49	0.74			-1.63		-1.14
Number of variables in the model				5	6	5	6	6
BIC (bayesian information criterion)				-897	-896.6	-896.4	-896.2	-896
Posterior probabilities of the model				0.03	0.02	0.02	0.02	0.02
Legend
p!=0: the posterior probability that each variable is non-zero (in percent)
EV: posterior coefficient expected value
SD: the posterior standard deviation of each coefficient (from model averaging)
