# Supplementary material for: Factors Associated With Telemedicine Use Among German General Practitioners and Rheumatologists: Secondary Analysis of Data From a Nationwide Survey
Source: J Med Internet Res. 2022 Nov 30;24(11):e40304. doi: 10.2196/40304 (PMC9752470; doi:10.2196/40304)
Supplement: Multimedia Appendix 5 [file jmir_v24i11e40304_app5.xlsx]

## Sheet: Table S3
Dependent variable	Sex	Factor	OR (95% CI)	pd	ROPE_Percentage	ROPE 95%CI	log BF	ESS	Rhat
TM-use	Total	Willingness to use TM (Q4A): no	0.22 (95% CI 0.10-0.38)	1	0	(95% CI 0.83-1.2)	5.73	2782	1		Information about reported indicators/estimates and how to interpret/read them
TM-use	Total	Importance of TM for current work (Q5): not important at all	0.15 (95% CI 0.08-0.29)	1	0	(95% CI 0.83-1.2)	9.23	2951	1		OR (95% CI)	Odds ratio (95% credible interval). represents the odds that an outcome will occur given a particular exposure (to one or several factors), compared to the odds of the outcome occurring in the absence of that exposure. For instance, if an OR=1.2 for a given factor, it means that this factor increases from 20% the probability of occurrence of the outcome of interest. By contrast, if an OR=0.8 for …
TM-use	Total	Sex (Q17): female	0.57 (95% CI 0.35-0.9)	99.2%	3.18%	(95% CI 0.83-1.2)	-0.17	3832	1		pd	Probability of direction = Index of effect existence, ranging from 50% to 100%, representing the certainty with which an effect goes in a particular direction (positive or negative).
TM-use	Male	Willingness to use TM (Q4A): no	0.22 (95% CI 0.08-0.55)	1	0	(95% CI 0.83-1.2)	2.62	2626	1		ROPE	Region of Practical Equivalence = Probability that the considered credible factor values are not negligible.
TM-use	Male	Importance of TM for current work (Q5): not important at all	0.11 (95% CI 0.04-0.29)	1	0	(95% CI 0.83-1.2)	8.34	2578	1		ROPE_Percentage	Proportion of the odds ratio 95% CI inside the 95% CI of the ROPE.
TM-use	Male	Importance of TM for future work (Q6): rather not important	3.33 (95% CI 1.43-7.58)	99.9%	0	(95% CI 0.83-1.2)	1.47	2665	1		ESS	Effective sample size. An ESS ≥ 400 is considered good. The higher the ESS the better.
TM-use	Male	Number of patient treated on average per quarter (Q22): < 500	1.1e-05 (95% CI 6.7e-14-0.52)	1	0	(95% CI 0.83-1.2)	3	966.6	1		Rhat	Potential scale reduction factor on rank normalized split chains. A Rhat ≤ 1.01 is considered good.
TM-use	Female	Willingness to use TM (Q4A): no	0.22 (95% CI 0.08-0.51)	1	0	(95% CI 0.83-1.2)	4.18	2759	1		BF	Bayes factor = degree by which the probability mass has shifted away from or toward the null value after observing the data.
TM-use	Female	Importance of TM for current work (Q5): not important at all	0.11 (95% CI 0.04-0.28)	1	0	(95% CI 0.83-1.2)	5.94	2555	1
TM-use	Female	Importance of TM for future work (Q6): rather not important	3.41 (95% CI 1.49-7.83)	99.7%	0	(95% CI 0.83-1.2)	1.27	3098	1
TM-use	Female	Number of patient treated on average per quarter (Q22): < 500	1.4e-05 (95% CI 1.1e-13-0.37)	99.9%	0	(95% CI 0.83-1.2)	2.81	1108	1.01
TM-willingness	Total	Actual use of TM (Q3): no	0.14 (95% CI 0.06-0.31)	1	0	(95% CI 0.83-1.2)	7.2	3149	1
TM-willingness	Total	Importance of TM for future work (Q6): not important	0.23 (95% CI 0.13-0.43)	1	0	(95% CI 0.83-1.2)	5.38	4317	1
TM-willingness	Total	Importance of TM for future work (Q6): not important at all	0.15 (95% CI 0.07-0.33)	1	0	(95% CI 0.83-1.2)	4.62	4092	1
TM-willingness	Total	Suitability of TM for exchange in rheumatology (Q11): no	0.13 (95% CI 0.05-0.35)	1	0	(95% CI 0.83-1.2)	3.62	4447	1
TM-willingness	Total	TM - there should be no exchange (Q12E): disagree	3.06 (95% CI 1.35-6.88)	99.6%	0	(95% CI 0.83-1.2)	0.81	3843	1
TM-willingness	Total	Age (Q16): 51-60 years	0.43 (95% CI 0.26-0.74)	99.9%	0	(95% CI 0.83-1.2)	1.91	4394	1
TM-willingness	Total	Indication of TM relevance for future work in medical subareas (Q8): yes	2.85 (95% CI 1.68-4.8)	1	0	(95% CI 0.83-1.2)	3.48	4540	1
TM-willingness	Total	Think TM services have no place in the care process (Q15E): yes	0.26 (95% CI 0.11-0.68)	99.9%	0	(95% CI 0.83-1.2)	1.39	3870	1
TM-willingness	Male	Actual use of TM (Q3): no	0.14 (95% CI 0.04-0.41)	1	0	(95% CI 0.83-1.2)	3.86	3399	1
TM-willingness	Male	Importance of TM for future work (Q6): important	15 (95% CI 2.25-185)	1	0	(95% CI 0.83-1.2)	3.17	2671	1
TM-willingness	Male	Suitability of TM for exchange in rheumatology (Q11): no	0.19 (95% CI 0.05-0.63)	99.5%	0	(95% CI 0.83-1.2)	1.11	3609	1
TM-willingness	Male	Indication of TM relevance for future work in medical subareas (Q8): no	0.22 (95% CI 0.10-0.46)	1	0	(95% CI 0.83-1.2)	3.69	3677	1
TM-willingness	Male	Think TM services have no place in the care process (Q15E): yes	0.16 (95% CI 0.05-0.49)	1	0	(95% CI 0.83-1.2)	2.74	3609	1
TM-willingness	Female	Actual use of TM (Q3): yes	7.08 (95% CI 2.51-20)	1	0	(95% CI 0.83-1.2)	4.93	3204	1
TM-willingness	Female	Importance of TM for future work (Q6): important	15.6 (95% CI 2.07-262)	1	0	(95% CI 0.83-1.2)	2.49	1511	1
TM-willingness	Female	Suitability of TM for exchange in rheumatology (Q11): no	0.20 (95% CI 0.06-0.65)	99.7%	0	(95% CI 0.83-1.2)	1.21	3183	1
TM-willingness	Female	Indication of TM relevance for future work in medical subareas (Q8): no	0.22 (95% CI 0.10-0.44)	1	0	(95% CI 0.83-1.2)	3.69	3664	1
TM-willingness	Female	Think TM services have no place in the care process (Q15E): yes	0.16 (95% CI 0.05-0.49)	1	0	(95% CI 0.83-1.2)	2.85	3130	1
